# Supplementary material for: Mitochondrial DNA variants of Podolian cattle breeds testify for a dual maternal origin
Source: PLoS One. 2018 Feb 20;13(2):e0192567. doi: 10.1371/journal.pone.0192567 (PMC5819780; doi:10.1371/journal.pone.0192567)
Supplement: S2 Table — (XLSX) [file pone.0192567.s002.xlsx]

## Sheet: S2 Table
S2 Table. List of samples retrieved from GenBank.
Breed	Code	Podolian/non-Podolian	N	Breed Origin	Accession Number
Agerolese	AG	non-Podolian	4	Southern Italy	FJ971084; JN817340-JN817342
Bulgarian Grey	BG	Podolian	6	Bulgaria	KF373013-KF373014; KF373016-KF373019
Cabannina	CB	non-Podolian	18	Northern Italy	EU177840; EU177850-EU177851; EU177866-EU177867; HQ184038; AY700411-AY700422
Calvana	CA	Podolian	10	Central Italy	AY700423-AY700431; JN817306
Chianina	CH	Podolian	54	Central Italy	EU177816; EU177818-EU177820; EU177822;EU177825; EU177828; EU177841; EU177845-EU177846; EU177853-EU177855; FJ971081; HQ184030-HQ184032; HQ184039; JN817313-JN817316; JN817350; AY700475-AY700505
Cinisara	CI	non-Podolian	20	Southern Italy	AY700432-AY700439; DQ515354-DQ515357; EU177823; EU177842; FJ971085-FJ971086; JN817317-JN817320
Grigio Alpina	GA	non-Podolian	2	Northern Italy	HQ184036-HQ184037
Hungarian Grey	HG	Podolian	93	Hungary	EU982211-EU982290; GQ129207; DQ515389-DQ515400
Istrian Cattle	IC	Podolian	17	Croatia	JQ437310-JQ437326
Bruna Italiana	IB	non-Podolian	1	Northern Italy	JN817311
Podolica Italiana	IP	Podolian	38	Southern Italy	JN817343-JN817344; AY700440-AY700473; EU177830-EU177843
Pezzata Rossa Italiana	RP	non-Podolian	12	Northern Italy	AY700519-AY700529; FJ971082
Katerini	KA	Podolian	12	Greece	DQ518325-DQ518336
Marchigiana	MR	Podolian	8	Central Italy	HQ184045; JN817334-JN817339; JN817351
Maremmana	MA	Podolian	18	Central Italy	AY700506-AY700518; EU177824; EU177829; EU177844; JN817332-JN817333
Modicana	MO	non-Podolian	9	Southern Italy	AY700402; AY700404-AY700410; EU177831
Piemontese	PI	Podolian	2	Northern Italy	EU177815; EU177863
Podolsko	PO	Podolian	11	Serbia	FJ014443-FJ014453
Romagnola	RO	Podolian	14	Central Italy	HQ184040-HQ184044; FJ971080; FJ971083; FJ971087; HQ184033-HQ184035; JN817345-JN817347
Romanian Grey	RG	Podolian	17	Romania	KR608070; KR608075; KR608077; KR608086; KR608093-KR608096; KR608100; KR608102-KR608103; KR608106-KR608107; KR608109; KR608113-KR608114; HM596474
Slavonian Syrmian Podolian	SS	Podolian	9	Croatia	JQ437327-JQ437335
Turkish Grey	TK	Podolian	19	Turkey	DQ515402-DQ515405; AF336576-AF336586; EF126306-EF126309
Ukrainian Grey	UK	Podolian	32	Ukraine	DQ515307-DQ515318; DQ515390-DQ515400; FJ014286-FJ014293; GQ129208
Valdostana	VA	non-Podolian	2	Northern Italy	EU177817; EU177862
