# Supplementary material for: Mitochondrial DNA variants of Podolian cattle breeds testify for a dual maternal origin
Source: PLoS One. 2018 Feb 20;13(2):e0192567. doi: 10.1371/journal.pone.0192567 (PMC5819780; doi:10.1371/journal.pone.0192567)
Supplement: S3 Table — (XLSX) [file pone.0192567.s003.xlsx]

## Sheet: S3 Table
S3 Table. List of samples analysed in this study.
Accession number	ID	BREED	PODOLIAN	ORIGIN	HAPLOTYPE	HG	AVAILABILITY
MF474376	AG_pc/pv937	Agerolese	NO	Southern Italy	106	T3	Already sequenced
MF474377	AG_pc/pv939	Agerolese	NO	Southern Italy	169	T3	Already sequenced
MF474378	AG_pc/pv940	Agerolese	NO	Southern Italy	169	T3	Already sequenced
MF474379	AG_pc/pv941	Agerolese	NO	Southern Italy	169	T3	Already sequenced
MF474380	AG_pc/pv942	Agerolese	NO	Southern Italy	169	T3	Already sequenced
MF474381	AG_pc/pv943	Agerolese	NO	Southern Italy	169	T3	Already sequenced
MF474382	AG_pc/pv944	Agerolese	NO	Southern Italy	169	T3	Already sequenced
MF474383	AG_pc/pv945	Agerolese	NO	Southern Italy	173	T3	Already sequenced
MF474384	AG_pc/pv946	Agerolese	NO	Southern Italy	16084	T3	Already sequenced
MF474385	AG_pc/pv947	Agerolese	NO	Southern Italy	16084	T3	Already sequenced
MF474386	AG_pc/pv948	Agerolese	NO	Southern Italy	16101	T3	Already sequenced
MF474387	AG_pc/pv949	Agerolese	NO	Southern Italy	16185	T3	Already sequenced
MF474388	AG_pc/pv950	Agerolese	NO	Southern Italy	16185	T3	Already sequenced
MF474389	AG_pc/pv951	Agerolese	NO	Southern Italy	16185	T3	Already sequenced
MF474390	AG_pc/pv952	Agerolese	NO	Southern Italy	16260	T3	Already sequenced
MF474391	AG_pc/pv933	Agerolese	NO	Southern Italy	16016, 16050, 16113, 16255, 169	T1	Already sequenced
MF474392	AG_pc/pv953	Agerolese	NO	Southern Italy	16042, 16231	T3	Already sequenced
MF474393	AG_pc/pv954	Agerolese	NO	Southern Italy	16042, 16231	T3	Already sequenced
MF474394	AG_pc/pv955	Agerolese	NO	Southern Italy	16048T, 106, 169	T3	Already sequenced
MF474395	AG_pc/pv934	Agerolese	NO	Southern Italy	16050, 16113, 16119, 16167, 16255, 169	T1	Already sequenced
MF474396	AG_pc/pv935	Agerolese	NO	Southern Italy	16050, 16113, 16255, 169	T1	Already sequenced
MF474397	AG_pc/pv936	Agerolese	NO	Southern Italy	16050, 16113, 16255, 169	T1	Already sequenced
MF474398	AG_pc/pv956	Agerolese	NO	Southern Italy	16051, 8, 169	T3	Already sequenced
MF474399	AG_pc/pv957	Agerolese	NO	Southern Italy	16052, 16074, 16231, 169	T3	Already sequenced
MF474400	AG_pc/pv958	Agerolese	NO	Southern Italy	16074, 169	T3	Already sequenced
MF474401	AG_pc/pv959	Agerolese	NO	Southern Italy	16074, 169	T3	Already sequenced
MF474402	AG_pc/pv960	Agerolese	NO	Southern Italy	16074, 169	T3	Already sequenced
MF474403	AG_pc/pv961	Agerolese	NO	Southern Italy	16122, 169	T3	Already sequenced
MF474404	AG_pc/pv962	Agerolese	NO	Southern Italy	16133, 16164, 169	T3	Already sequenced
MF474405	AG_pc/pv963	Agerolese	NO	Southern Italy	16135, 16250	T3	Already sequenced
MF474406	AG_pc/pv932	Agerolese	NO	Southern Italy	16255, 169	T1'2'3	Already sequenced
MF474407	AG_pc/pv938	Agerolese	NO	Southern Italy	169, 173	T3	Already sequenced
MF474408	BP_pc/pv310	Bianca di Val Padana	YES	Northern Italy	8	T3	Already sequenced
MF474409	BP_pg49	Bianca di Val Padana	YES	Northern Italy	173	T3	Specifically collected for this study
MF474410	BP_pg70	Bianca di Val Padana	YES	Northern Italy	173	T3	Specifically collected for this study
MF474411	BP_pg78	Bianca di Val Padana	YES	Northern Italy	173	T3	Specifically collected for this study
MF474412	BP_pg63	Bianca di Val Padana	YES	Northern Italy	15877	T3	Specifically collected for this study
MF474413	BP_pg65	Bianca di Val Padana	YES	Northern Italy	15877	T3	Specifically collected for this study
MF474414	BP_pg72	Bianca di Val Padana	YES	Northern Italy	15877	T3	Specifically collected for this study
MF474415	BP_pg80	Bianca di Val Padana	YES	Northern Italy	15877	T3	Specifically collected for this study
MF474416	BP_pg83	Bianca di Val Padana	YES	Northern Italy	15877	T3	Specifically collected for this study
MF474417	BP_pg84	Bianca di Val Padana	YES	Northern Italy	15877	T3	Specifically collected for this study
MF474418	BP_pg53	Bianca di Val Padana	YES	Northern Italy	16141	T3	Specifically collected for this study
MF474419	BP_pg58	Bianca di Val Padana	YES	Northern Italy	16141	T3	Specifically collected for this study
MF474420	BP_pg64	Bianca di Val Padana	YES	Northern Italy	16141	T3	Specifically collected for this study
MF474421	BP_pg67	Bianca di Val Padana	YES	Northern Italy	16141	T3	Specifically collected for this study
MF474422	BP_pc/pv311	Bianca di Val Padana	YES	Northern Italy	16200	T3	Already sequenced
MF474423	BP_pc/pv312	Bianca di Val Padana	YES	Northern Italy	16200	T3	Already sequenced
MF474424	BP_pc/pv313	Bianca di Val Padana	YES	Northern Italy	16200	T3	Already sequenced
MF474425	BP_pg54	Bianca di Val Padana	YES	Northern Italy	16250	T3	Specifically collected for this study
MF474426	BP_pg52	Bianca di Val Padana	YES	Northern Italy	16022, 16050, 16113, 16255, 169	T1	Specifically collected for this study
MF474427	BP_pg60	Bianca di Val Padana	YES	Northern Italy	16022, 16050, 16113, 16255, 169	T1	Specifically collected for this study
MF474428	BP_pg66	Bianca di Val Padana	YES	Northern Italy	16022, 16050, 16113, 16255, 169	T1	Specifically collected for this study
MF474429	BP_pg48	Bianca di Val Padana	YES	Northern Italy	16050, 16113, 16121, 16255, 16260, 169	T1	Specifically collected for this study
MF474430	BP_pg59	Bianca di Val Padana	YES	Northern Italy	16050, 16113, 16121, 16255, 16260, 169	T1	Specifically collected for this study
MF474431	BP_pg76	Bianca di Val Padana	YES	Northern Italy	16057, 16231, 16302, 169	T3	Specifically collected for this study
MF474432	BP_pg85	Bianca di Val Padana	YES	Northern Italy	16057, 16231, 16302, 169	T3	Specifically collected for this study
MF474433	BP_pg75	Bianca di Val Padana	YES	Northern Italy	16074, 169	T3	Specifically collected for this study
MF474434	BP_pg87	Bianca di Val Padana	YES	Northern Italy	16092, 169	T3	Specifically collected for this study
MF474435	BP_pg77	Bianca di Val Padana	YES	Northern Italy	16092, 169, 173	T3	Specifically collected for this study
MF474436	BP_pg47	Bianca di Val Padana	YES	Northern Italy	BRS	T3	Specifically collected for this study
MF474437	BP_pg50	Bianca di Val Padana	YES	Northern Italy	BRS	T3	Specifically collected for this study
MF474438	BP_pg51	Bianca di Val Padana	YES	Northern Italy	BRS	T3	Specifically collected for this study
MF474439	BP_pg55	Bianca di Val Padana	YES	Northern Italy	BRS	T3	Specifically collected for this study
MF474440	BP_pg56	Bianca di Val Padana	YES	Northern Italy	BRS	T3	Specifically collected for this study
MF474441	BP_pg57	Bianca di Val Padana	YES	Northern Italy	BRS	T3	Specifically collected for this study
MF474442	BP_pg61	Bianca di Val Padana	YES	Northern Italy	BRS	T3	Specifically collected for this study
MF474443	BP_pg62	Bianca di Val Padana	YES	Northern Italy	BRS	T3	Specifically collected for this study
MF474444	BP_pg68	Bianca di Val Padana	YES	Northern Italy	BRS	T3	Specifically collected for this study
MF474445	BP_pg69	Bianca di Val Padana	YES	Northern Italy	BRS	T3	Specifically collected for this study
MF474446	BP_pg71	Bianca di Val Padana	YES	Northern Italy	BRS	T3	Specifically collected for this study
MF474447	BP_pg73	Bianca di Val Padana	YES	Northern Italy	BRS	T3	Specifically collected for this study
MF474448	BP_pg74	Bianca di Val Padana	YES	Northern Italy	BRS	T3	Specifically collected for this study
MF474449	BP_pg79	Bianca di Val Padana	YES	Northern Italy	BRS	T3	Specifically collected for this study
MF474450	BP_pg81	Bianca di Val Padana	YES	Northern Italy	BRS	T3	Specifically collected for this study
MF474451	BP_pg82	Bianca di Val Padana	YES	Northern Italy	BRS	T3	Specifically collected for this study
MF474452	BP_pg86	Bianca di Val Padana	YES	Northern Italy	BRS	T3	Specifically collected for this study
MF474453	IB_pc/pv1109	Bruna Italiana	NO	Northern Italy	169	T3	Already sequenced
MF474454	IB_pc/pv1110	Bruna Italiana	NO	Northern Italy	169	T3	Already sequenced
MF474455	IB_pg10	Bruna Italiana	NO	Northern Italy	16247	T3	Specifically collected for this study
MF474456	IB_pg23	Bruna Italiana	NO	Northern Italy	16247	T3	Specifically collected for this study
MF474457	IB_pg24	Bruna Italiana	NO	Northern Italy	16247	T3	Specifically collected for this study
MF474458	IB_pg1	Bruna Italiana	NO	Northern Italy	106, 169	T3	Specifically collected for this study
MF474459	IB_pg9	Bruna Italiana	NO	Northern Italy	106, 169	T3	Specifically collected for this study
MF474460	IB_pg17	Bruna Italiana	NO	Northern Italy	106, 169	T3	Specifically collected for this study
MF474461	IB_pg18	Bruna Italiana	NO	Northern Italy	106, 169	T3	Specifically collected for this study
MF474462	IB_pg8	Bruna Italiana	NO	Northern Italy	15882, 16197, 16255, 163	T5	Specifically collected for this study
MF474463	IB_pg15	Bruna Italiana	NO	Northern Italy	15882, 16197, 16255, 163	T5	Specifically collected for this study
MF474464	IB_pg20	Bruna Italiana	NO	Northern Italy	15882, 16197, 16255, 163	T5	Specifically collected for this study
MF474465	IB_pg21	Bruna Italiana	NO	Northern Italy	16047, 16068, 169	T3	Specifically collected for this study
MF474466	IB_pc/pv1111	Bruna Italiana	NO	Northern Italy	16047, 16119, 16164, 16302, 169	T3	Already sequenced
MF474467	IB_pc/pv1108	Bruna Italiana	NO	Northern Italy	16050, 16113, 16255, 16260, 169	T1	Already sequenced
MF474468	IB_pc/pv1112	Bruna Italiana	NO	Northern Italy	16058, 169	T3	Already sequenced
MF474469	IB_pc/pv1113	Bruna Italiana	NO	Northern Italy	16062, 16122, 16135, 16246, 173	T3	Already sequenced
MF474470	IB_pc/pv1114	Bruna Italiana	NO	Northern Italy	16085, 169	T3	Already sequenced
MF474471	IB_pg16	Bruna Italiana	NO	Northern Italy	16093, 16127, 169	T3	Specifically collected for this study
MF474472	IB_pg4	Bruna Italiana	NO	Northern Italy	16121, 169	T3	Specifically collected for this study
MF474473	IB_pg5	Bruna Italiana	NO	Northern Italy	16121, 169	T3	Specifically collected for this study
MF474474	IB_pg6	Bruna Italiana	NO	Northern Italy	16121, 169	T3	Specifically collected for this study
MF474475	IB_pg11	Bruna Italiana	NO	Northern Italy	16121, 169	T3	Specifically collected for this study
MF474476	IB_pg13	Bruna Italiana	NO	Northern Italy	16121, 169	T3	Specifically collected for this study
MF474477	IB_pg22	Bruna Italiana	NO	Northern Italy	16121, 169	T3	Specifically collected for this study
MF474478	IB_pg2	Bruna Italiana	NO	Northern Italy	16247, 169	T3	Specifically collected for this study
MF474479	IB_pg3	Bruna Italiana	NO	Northern Italy	16247, 169	T3	Specifically collected for this study
MF474480	IB_pg12	Bruna Italiana	NO	Northern Italy	16247, 169	T3	Specifically collected for this study
MF474481	IB_pg19	Bruna Italiana	NO	Northern Italy	16247, 169	T3	Specifically collected for this study
MF474482	IB_pc/pv1115	Bruna Italiana	NO	Northern Italy	16247, 169	T3	Already sequenced
MF474483	IB_pc/pv1116	Bruna Italiana	NO	Northern Italy	16302, 169	T3	Already sequenced
MF474484	IB_pg7	Bruna Italiana	NO	Northern Italy	BRS	T3	Specifically collected for this study
MF474485	IB_pg14	Bruna Italiana	NO	Northern Italy	BRS	T3	Specifically collected for this study
MF474486	BG_pc/pv344	Bulgarian Grey	YES	Bulgaria	169	T3	Already sequenced
MF474487	BG_pc/pv336	Bulgarian Grey	YES	Bulgaria	16057C, 16131, 16185, 16255, 173	T2	Already sequenced
MF474488	BG_pc/pv337	Bulgarian Grey	YES	Bulgaria	16057C, 16131, 16185, 16255, 173	T2	Already sequenced
MF474489	BG_pc/pv338	Bulgarian Grey	YES	Bulgaria	16057C, 16131, 16185, 16255, 173	T2	Already sequenced
MF474490	BG_pc/pv339	Bulgarian Grey	YES	Bulgaria	16057C, 16131, 16185, 16255, 173	T2	Already sequenced
MF474491	BG_pc/pv340	Bulgarian Grey	YES	Bulgaria	16057C, 16131, 16185, 16255, 173	T2	Already sequenced
MF474492	BG_pc/pv341	Bulgarian Grey	YES	Bulgaria	16057C, 16131, 16185, 16255, 173	T2	Already sequenced
MF474493	BG_pc/pv342	Bulgarian Grey	YES	Bulgaria	16057C, 16131, 16185, 16255, 173	T2	Already sequenced
MF474494	BG_pc/pv345	Bulgarian Grey	YES	Bulgaria	16074, 169	T3	Already sequenced
MF474495	BG_pc/pv346	Bulgarian Grey	YES	Bulgaria	16074, 169	T3	Already sequenced
MF474496	BG_pc/pv347	Bulgarian Grey	YES	Bulgaria	16074, 169	T3	Already sequenced
MF474497	BG_pc/pv348	Bulgarian Grey	YES	Bulgaria	16074, 169	T3	Already sequenced
MF474498	BG_pc/pv349	Bulgarian Grey	YES	Bulgaria	16074, 169	T3	Already sequenced
MF474499	BG_pc/pv350	Bulgarian Grey	YES	Bulgaria	16084, 16085, 16200	T3	Already sequenced
MF474500	BG_pc/pv351	Bulgarian Grey	YES	Bulgaria	16084, 16085, 16200	T3	Already sequenced
MF474501	BG_pc/pv352	Bulgarian Grey	YES	Bulgaria	16084, 16085, 16200	T3	Already sequenced
MF474502	BG_pc/pv353	Bulgarian Grey	YES	Bulgaria	16092, 169	T3	Already sequenced
MF474503	BG_pc/pv354	Bulgarian Grey	YES	Bulgaria	16092, 169	T3	Already sequenced
MF474504	BG_pc/pv355	Bulgarian Grey	YES	Bulgaria	16092, 169	T3	Already sequenced
MF474505	BG_pc/pv356	Bulgarian Grey	YES	Bulgaria	16092, 169	T3	Already sequenced
MF474506	BG_pc/pv357	Bulgarian Grey	YES	Bulgaria	16092, 169	T3	Already sequenced
MF474507	BG_pc/pv358	Bulgarian Grey	YES	Bulgaria	16092, 169	T3	Already sequenced
MF474508	BG_pc/pv359	Bulgarian Grey	YES	Bulgaria	16092, 169	T3	Already sequenced
MF474509	BG_pc/pv360	Bulgarian Grey	YES	Bulgaria	16200, 16232, 169	T3	Already sequenced
MF474510	BG_pc/pv361	Bulgarian Grey	YES	Bulgaria	16200, 16232, 169	T3	Already sequenced
MF474511	BG_pc/pv362	Bulgarian Grey	YES	Bulgaria	16200, 16232, 169	T3	Already sequenced
MF474512	BG_pc/pv363	Bulgarian Grey	YES	Bulgaria	16249, 169	T3	Already sequenced
MF474513	BG_pc/pv364	Bulgarian Grey	YES	Bulgaria	16249, 169	T3	Already sequenced
MF474514	BG_pc/pv365	Bulgarian Grey	YES	Bulgaria	16249, 169	T3	Already sequenced
MF474515	BG_pc/pv343	Bulgarian Grey	YES	Bulgaria	BRS	T3	Already sequenced
MF474516	CB_pc/pv972	Cabannina	NO	Northern Italy	169	T3	Already sequenced
MF474517	CB_pc/pv973	Cabannina	NO	Northern Italy	169	T3	Already sequenced
MF474518	CB_pc/pv974	Cabannina	NO	Northern Italy	169	T3	Already sequenced
MF474519	CB_pc/pv975	Cabannina	NO	Northern Italy	169	T3	Already sequenced
MF474520	CB_pc/pv976	Cabannina	NO	Northern Italy	169	T3	Already sequenced
MF474521	CB_pc/pv977	Cabannina	NO	Northern Italy	169	T3	Already sequenced
MF474522	CB_pc/pv978	Cabannina	NO	Northern Italy	169	T3	Already sequenced
MF474523	CB_pc/pv979	Cabannina	NO	Northern Italy	169	T3	Already sequenced
MF474524	CB_pc/pv980	Cabannina	NO	Northern Italy	169	T3	Already sequenced
MF474525	CB_pc/pv981	Cabannina	NO	Northern Italy	16113	T3	Already sequenced
MF474526	CB_pc/pv982	Cabannina	NO	Northern Italy	16122	T3	Already sequenced
MF474527	CB_pc/pv983	Cabannina	NO	Northern Italy	16122	T3	Already sequenced
MF474528	CB_pc/pv984	Cabannina	NO	Northern Italy	16122	T3	Already sequenced
MF474529	CB_pc/pv985	Cabannina	NO	Northern Italy	15865, 16058, 169	T3	Already sequenced
MF474530	CB_pc/pv986	Cabannina	NO	Northern Italy	15956, 16229, 169, 170	T3	Already sequenced
MF474531	CB_pc/pv987	Cabannina	NO	Northern Italy	15956, 16229, 169, 170	T3	Already sequenced
MF474532	CB_pc/pv988	Cabannina	NO	Northern Italy	15956, 16229, 169, 170	T3	Already sequenced
MF474533	CB_pc/pv989	Cabannina	NO	Northern Italy	15956, 16229, 169, 170	T3	Already sequenced
MF474534	CB_pc/pv990	Cabannina	NO	Northern Italy	16047, 16119, 16164, 16302, 169	T3	Already sequenced
MF474535	CB_pc/pv991	Cabannina	NO	Northern Italy	16047, 16119, 16164, 16302, 169	T3	Already sequenced
MF474536	CB_pc/pv992	Cabannina	NO	Northern Italy	16057, 169	T3	Already sequenced
MF474537	CB_pc/pv966	Cabannina	NO	Northern Italy	16057C, 16128, 16185, 16230, 16255, 169	T2	Already sequenced
MF474538	CB_pc/pv993	Cabannina	NO	Northern Italy	16058, 169	T3	Already sequenced
MF474539	CB_pc/pv965	Cabannina	NO	Northern Italy	16074, 16255, 169	T1'2'3	Already sequenced
MF474540	CB_pc/pv994	Cabannina	NO	Northern Italy	16113, 16302, 169	T3	Already sequenced
MF474541	CB_pc/pv995	Cabannina	NO	Northern Italy	16113, 16302, 169	T3	Already sequenced
MF474542	CB_pc/pv996	Cabannina	NO	Northern Italy	16117, 16139, 16301, 169	T3	Already sequenced
MF474543	CB_pc/pv997	Cabannina	NO	Northern Italy	16139, 8, 169	T3	Already sequenced
MF474544	CB_pc/pv998	Cabannina	NO	Northern Italy	16139, 8, 169	T3	Already sequenced
MF474545	CB_pc/pv999	Cabannina	NO	Northern Italy	16139, 8, 169	T3	Already sequenced
MF474546	CB_pc/pv1000	Cabannina	NO	Northern Italy	16232, 169	T3	Already sequenced
MF474547	CB_pc/pv1001	Cabannina	NO	Northern Italy	16232, 169	T3	Already sequenced
MF474548	CB_pc/pv967	Cabannina	NO	Northern Italy	BRS	T3	Already sequenced
MF474549	CB_pc/pv968	Cabannina	NO	Northern Italy	BRS	T3	Already sequenced
MF474550	CB_pc/pv969	Cabannina	NO	Northern Italy	BRS	T3	Already sequenced
MF474551	CB_pc/pv970	Cabannina	NO	Northern Italy	BRS	T3	Already sequenced
MF474552	CB_pc/pv971	Cabannina	NO	Northern Italy	BRS	T3	Already sequenced
MF474553	CA_pc/pv374	Calvana	YES	Central Italy	169	T3	Already sequenced
MF474554	CA_pc/pv375	Calvana	YES	Central Italy	169	T3	Already sequenced
MF474555	CA_pc/pv376	Calvana	YES	Central Italy	169	T3	Already sequenced
MF474556	CA_pc/pv377	Calvana	YES	Central Italy	15836, 16042	T3	Already sequenced
MF474557	CA_pc/pv378	Calvana	YES	Central Italy	15852insA, 169	T3	Already sequenced
MF474558	CA_pc/pv379	Calvana	YES	Central Italy	15852insA, 169	T3	Already sequenced
MF474559	CA_pc/pv380	Calvana	YES	Central Italy	15893, 169	T3	Already sequenced
MF474560	CA_pc/pv381	Calvana	YES	Central Italy	15893, 169	T3	Already sequenced
MF474561	CA_pc/pv382	Calvana	YES	Central Italy	15893, 169	T3	Already sequenced
MF474562	CA_pc/pv383	Calvana	YES	Central Italy	15893, 169	T3	Already sequenced
MF474563	CA_pc/pv366	Calvana	YES	Central Italy	15939, 16113, 16248, 16255, 8, 169	T1	Already sequenced
MF474564	CA_pc/pv367	Calvana	YES	Central Italy	15939, 16113, 16248, 16255, 8, 169	T1	Already sequenced
MF474565	CA_pc/pv384	Calvana	YES	Central Italy	16057, 169	T3	Already sequenced
MF474566	CA_pc/pv385	Calvana	YES	Central Italy	16068, 16164, 16247, 169, 173	T3	Already sequenced
MF474567	CA_pc/pv386	Calvana	YES	Central Italy	16110, 16248d, 16301	T3	Already sequenced
MF474568	CA_pc/pv387	Calvana	YES	Central Italy	16196, 16231, 169	T3	Already sequenced
MF474569	CA_pc/pv388	Calvana	YES	Central Italy	16196, 16231, 169	T3	Already sequenced
MF474570	CA_pc/pv389	Calvana	YES	Central Italy	16247A, 16301, 169	T3	Already sequenced
MF474571	CA_pc/pv390	Calvana	YES	Central Italy	16247A, 16301, 169	T3	Already sequenced
MF474572	CA_pc/pv368	Calvana	YES	Central Italy	BRS	T3	Already sequenced
MF474573	CA_pc/pv369	Calvana	YES	Central Italy	BRS	T3	Already sequenced
MF474574	CA_pc/pv370	Calvana	YES	Central Italy	BRS	T3	Already sequenced
MF474575	CA_pc/pv371	Calvana	YES	Central Italy	BRS	T3	Already sequenced
MF474576	CA_pc/pv372	Calvana	YES	Central Italy	BRS	T3	Already sequenced
MF474577	CA_pc/pv373	Calvana	YES	Central Italy	BRS	T3	Already sequenced
MF474578	CH_pc/pv077	Chianina	YES	Central Italy	106	T3	Already sequenced
MF474579	CH_pg489	Chianina	YES	Central Italy	169	T3	Specifically collected for this study
MF474580	CH_pg498	Chianina	YES	Central Italy	169	T3	Specifically collected for this study
MF474581	CH_pg502	Chianina	YES	Central Italy	169	T3	Specifically collected for this study
MF474582	CH_pg515	Chianina	YES	Central Italy	169	T3	Specifically collected for this study
MF474583	CH_pg518	Chianina	YES	Central Italy	169	T3	Specifically collected for this study
MF474584	CH_pc/pv087	Chianina	YES	Central Italy	169	T3	Already sequenced
MF474585	CH_pc/pv088	Chianina	YES	Central Italy	169	T3	Already sequenced
MF474586	CH_pc/pv089	Chianina	YES	Central Italy	169	T3	Already sequenced
MF474587	CH_pc/pv090	Chianina	YES	Central Italy	169	T3	Already sequenced
MF474588	CH_pc/pv091	Chianina	YES	Central Italy	169	T3	Already sequenced
MF474589	CH_pc/pv092	Chianina	YES	Central Italy	169	T3	Already sequenced
MF474590	CH_pc/pv093	Chianina	YES	Central Italy	169	T3	Already sequenced
MF474591	CH_pc/pv094	Chianina	YES	Central Italy	169	T3	Already sequenced
MF474592	CH_pc/pv095	Chianina	YES	Central Italy	169	T3	Already sequenced
MF474593	CH_pc/pv096	Chianina	YES	Central Italy	169	T3	Already sequenced
MF474594	CH_pc/pv097	Chianina	YES	Central Italy	169	T3	Already sequenced
MF474595	CH_pc/pv098	Chianina	YES	Central Italy	169	T3	Already sequenced
MF474596	CH_pc/pv099	Chianina	YES	Central Italy	169	T3	Already sequenced
MF474597	CH_pc/pv100	Chianina	YES	Central Italy	169	T3	Already sequenced
MF474598	CH_pc/pv101	Chianina	YES	Central Italy	169	T3	Already sequenced
MF474599	CH_pc/pv102	Chianina	YES	Central Italy	169	T3	Already sequenced
MF474600	CH_pc/pv103	Chianina	YES	Central Italy	169	T3	Already sequenced
MF474601	CH_pc/pv104	Chianina	YES	Central Italy	169	T3	Already sequenced
MF474602	CH_pc/pv105	Chianina	YES	Central Italy	169	T3	Already sequenced
MF474603	CH_pc/pv106	Chianina	YES	Central Italy	169	T3	Already sequenced
MF474604	CH_pc/pv107	Chianina	YES	Central Italy	169	T3	Already sequenced
MF474605	CH_pc/pv108	Chianina	YES	Central Italy	169	T3	Already sequenced
MF474606	CH_pc/pv109	Chianina	YES	Central Italy	169	T3	Already sequenced
MF474607	CH_pc/pv110	Chianina	YES	Central Italy	169	T3	Already sequenced
MF474608	CH_pc/pv111	Chianina	YES	Central Italy	169	T3	Already sequenced
MF474609	CH_pc/pv112	Chianina	YES	Central Italy	169	T3	Already sequenced
MF474610	CH_pc/pv113	Chianina	YES	Central Italy	169	T3	Already sequenced
MF474611	CH_pg488	Chianina	YES	Central Italy	15856	T3	Specifically collected for this study
MF474612	CH_pc/pv114	Chianina	YES	Central Italy	15856	T3	Already sequenced
MF474613	CH_pc/pv115	Chianina	YES	Central Italy	16022	T3	Already sequenced
MF474614	CH_pc/pv116	Chianina	YES	Central Italy	16042	T3	Already sequenced
MF474615	CH_pc/pv117	Chianina	YES	Central Italy	16042	T3	Already sequenced
MF474616	CH_pc/pv118	Chianina	YES	Central Italy	16042	T3	Already sequenced
MF474617	CH_pc/pv119	Chianina	YES	Central Italy	16042	T3	Already sequenced
MF474618	CH_pc/pv120	Chianina	YES	Central Italy	16042	T3	Already sequenced
MF474619	CH_pc/pv121	Chianina	YES	Central Italy	16084	T3	Already sequenced
MF474620	CH_pc/pv122	Chianina	YES	Central Italy	16084	T3	Already sequenced
MF474621	CH_pc/pv123	Chianina	YES	Central Italy	16084	T3	Already sequenced
MF474622	CH_pc/pv124	Chianina	YES	Central Italy	16084	T3	Already sequenced
MF474623	CH_pc/pv125	Chianina	YES	Central Italy	16084	T3	Already sequenced
MF474624	CH_pc/pv126	Chianina	YES	Central Italy	16084	T3	Already sequenced
MF474625	CH_pc/pv127	Chianina	YES	Central Italy	16092	T3	Already sequenced
MF474626	CH_pg490	Chianina	YES	Central Italy	16112	T3	Specifically collected for this study
MF474627	CH_pg517	Chianina	YES	Central Italy	16118	T3	Specifically collected for this study
MF474628	CH_pc/pv128	Chianina	YES	Central Italy	16118	T3	Already sequenced
MF474629	CH_pc/pv129	Chianina	YES	Central Italy	16118	T3	Already sequenced
MF474630	CH_pc/pv130	Chianina	YES	Central Italy	16118	T3	Already sequenced
MF474631	CH_pc/pv131	Chianina	YES	Central Italy	16118	T3	Already sequenced
MF474632	CH_pc/pv132	Chianina	YES	Central Italy	16118	T3	Already sequenced
MF474633	CH_pc/pv133	Chianina	YES	Central Italy	16143	T3	Already sequenced
MF474634	CH_pc/pv134	Chianina	YES	Central Italy	16143	T3	Already sequenced
MF474635	CH_pc/pv135	Chianina	YES	Central Italy	16143	T3	Already sequenced
MF474636	CH_pc/pv136	Chianina	YES	Central Italy	16143	T3	Already sequenced
MF474637	CH_pc/pv137	Chianina	YES	Central Italy	16143	T3	Already sequenced
MF474638	CH_pg493	Chianina	YES	Central Italy	16291	T3	Specifically collected for this study
MF474639	CH_pc/pv138	Chianina	YES	Central Italy	16301	T3	Already sequenced
MF474640	CH_pc/pv139	Chianina	YES	Central Italy	16301	T3	Already sequenced
MF474641	CH_pc/pv078	Chianina	YES	Central Italy	106, 169	T3	Already sequenced
MF474642	CH_pc/pv140	Chianina	YES	Central Italy	15894, 16058, 16127, 16250, 106	T3	Already sequenced
MF474643	CH_pc/pv141	Chianina	YES	Central Italy	15904, 169	T3	Already sequenced
MF474644	CH_pc/pv142	Chianina	YES	Central Italy	15904, 169	T3	Already sequenced
MF474645	CH_pc/pv143	Chianina	YES	Central Italy	15904, 169	T3	Already sequenced
MF474646	CH_pc/pv144	Chianina	YES	Central Italy	15913, 16232, 169	T3	Already sequenced
MF474647	CH_pc/pv145	Chianina	YES	Central Italy	15913, 16232, 169	T3	Already sequenced
MF474648	CH_pc/pv146	Chianina	YES	Central Italy	15915, 16248d, 16301, 173	T3	Already sequenced
MF474649	CH_pc/pv147	Chianina	YES	Central Italy	15934, 15938, 16057, 169	T3	Already sequenced
MF474650	CH_pc/pv148	Chianina	YES	Central Italy	15934, 15938, 16057, 169	T3	Already sequenced
MF474651	CH_pc/pv149	Chianina	YES	Central Italy	15950, 16122, 106, 169	T3	Already sequenced
MF474652	CH_pc/pv001	Chianina	YES	Central Italy	15953G, 16196, 16255, 169	Q1	Already sequenced
MF474653	CH_pc/pv150	Chianina	YES	Central Italy	15954, 16022, 16121, 169	T3	Already sequenced
MF474654	CH_pc/pv151	Chianina	YES	Central Italy	15955, 16049, 16135, 169	T3	Already sequenced
MF474655	CH_pc/pv152	Chianina	YES	Central Italy	15960, 16042, 16122, 16228, 173	T3	Already sequenced
MF474656	CH_pc/pv153	Chianina	YES	Central Italy	15960, 16042, 16122, 16228, 173	T3	Already sequenced
MF474657	CH_pc/pv154	Chianina	YES	Central Italy	15960, 16042, 16122, 16228, 173	T3	Already sequenced
MF474658	CH_pc/pv155	Chianina	YES	Central Italy	15960, 16042, 16122, 16228, 173	T3	Already sequenced
MF474659	CH_pc/pv156	Chianina	YES	Central Italy	15960, 16042, 16122, 16228, 173	T3	Already sequenced
MF474660	CH_pc/pv157	Chianina	YES	Central Italy	15961, 16197, 16301, 169	T3	Already sequenced
MF474661	CH_pg497	Chianina	YES	Central Italy	15961, 169	T3	Specifically collected for this study
MF474662	CH_pc/pv158	Chianina	YES	Central Italy	15961, 169	T3	Already sequenced
MF474663	CH_pc/pv159	Chianina	YES	Central Italy	15961, 169	T3	Already sequenced
MF474664	CH_pc/pv160	Chianina	YES	Central Italy	15964, 16121	T3	Already sequenced
MF474665	CH_pc/pv161	Chianina	YES	Central Italy	15964, 16121	T3	Already sequenced
MF474666	CH_pc/pv162	Chianina	YES	Central Italy	15964, 16121	T3	Already sequenced
MF474667	CH_pc/pv002	Chianina	YES	Central Italy	15974, 16050, 16113, 16255, 169	T1	Already sequenced
MF474668	CH_pc/pv163	Chianina	YES	Central Italy	15982, 16113, 169	T3	Already sequenced
MF474669	CH_pg508	Chianina	YES	Central Italy	15985, 16057C, 16074, 16185, 16255, 169	T2	Specifically collected for this study
MF474670	CH_pc/pv021	Chianina	YES	Central Italy	15985, 16057C, 16074, 16185, 16255, 169	T2	Already sequenced
MF474671	CH_pc/pv003	Chianina	YES	Central Italy	16022, 16050, 16113, 16255, 169, 178	T1	Already sequenced
MF474672	CH_pc/pv004	Chianina	YES	Central Italy	16022, 16050, 16113, 16255, 169, 178	T1	Already sequenced
MF474673	CH_pc/pv005	Chianina	YES	Central Italy	16022, 16050, 16113, 16255, 169, 178	T1	Already sequenced
MF474674	CH_pc/pv164	Chianina	YES	Central Italy	16022, 169	T3	Already sequenced
MF474675	CH_pc/pv165	Chianina	YES	Central Italy	16022, 169	T3	Already sequenced
MF474676	CH_pc/pv166	Chianina	YES	Central Italy	16022, 169	T3	Already sequenced
MF474677	CH_pc/pv167	Chianina	YES	Central Italy	16042, 16302	T3	Already sequenced
MF474678	CH_pc/pv168	Chianina	YES	Central Italy	16042, 169	T3	Already sequenced
MF474679	CH_pc/pv169	Chianina	YES	Central Italy	16042, 169	T3	Already sequenced
MF474680	CH_pc/pv170	Chianina	YES	Central Italy	16042, 169	T3	Already sequenced
MF474681	CH_pc/pv171	Chianina	YES	Central Italy	16049, 16084, 173	T3	Already sequenced
MF474682	CH_pc/pv172	Chianina	YES	Central Italy	16049, 16133, 16165	T3	Already sequenced
MF474683	CH_pc/pv173	Chianina	YES	Central Italy	16050, 16056, 16302, 166, 169	T3	Already sequenced
MF474684	CH_pc/pv174	Chianina	YES	Central Italy	16050, 16056, 16302, 166, 169	T3	Already sequenced
MF474685	CH_pc/pv175	Chianina	YES	Central Italy	16050, 16056, 16302, 166, 169	T3	Already sequenced
MF474686	CH_pg504	Chianina	YES	Central Italy	16050, 16057C, 16141, 16185, 16255, 169, 170	T2	Specifically collected for this study
MF474687	CH_pg509	Chianina	YES	Central Italy	16050, 16057C, 16141, 16185, 16255, 169, 170	T2	Specifically collected for this study
MF474688	CH_pc/pv022	Chianina	YES	Central Italy	16050, 16057C, 16141, 16185, 16255, 169, 170	T2	Already sequenced
MF474689	CH_pc/pv023	Chianina	YES	Central Italy	16050, 16057C, 16141, 16185, 16255, 169, 170	T2	Already sequenced
MF474690	CH_pc/pv024	Chianina	YES	Central Italy	16050, 16057C, 16141, 16185, 16255, 169, 170	T2	Already sequenced
MF474691	CH_pc/pv025	Chianina	YES	Central Italy	16050, 16057C, 16141, 16185, 16255, 169, 170	T2	Already sequenced
MF474692	CH_pc/pv026	Chianina	YES	Central Italy	16050, 16057C, 16141, 16185, 16255, 169, 170	T2	Already sequenced
MF474693	CH_pc/pv027	Chianina	YES	Central Italy	16050, 16057C, 16141, 16185, 16255, 169, 170	T2	Already sequenced
MF474694	CH_pc/pv028	Chianina	YES	Central Italy	16050, 16057C, 16141, 16185, 16255, 169, 170	T2	Already sequenced
MF474695	CH_pc/pv029	Chianina	YES	Central Italy	16050, 16057C, 16141, 16185, 16255, 169, 170	T2	Already sequenced
MF474696	CH_pc/pv030	Chianina	YES	Central Italy	16050, 16057C, 16141, 16185, 16255, 169, 170	T2	Already sequenced
MF474697	CH_pc/pv031	Chianina	YES	Central Italy	16050, 16057C, 16141, 16185, 16255, 169, 170	T2	Already sequenced
MF474698	CH_pg519	Chianina	YES	Central Italy	16050, 16076, 16113, 16115, 16255, 106, 169	T1	Specifically collected for this study
MF474699	CH_pc/pv006	Chianina	YES	Central Italy	16050, 16076, 16113, 16115, 16255, 106, 169	T1	Already sequenced
MF474700	CH_pc/pv007	Chianina	YES	Central Italy	16050, 16113, 16255, 106, 169	T1	Already sequenced
MF474701	CH_pg491	Chianina	YES	Central Italy	16050, 16113, 16255, 169	T1	Specifically collected for this study
MF474702	CH_pg511	Chianina	YES	Central Italy	16050, 16113, 16255, 169	T1	Specifically collected for this study
MF474703	CH_pc/pv008	Chianina	YES	Central Italy	16050, 16113, 16255, 169	T1	Already sequenced
MF474704	CH_pc/pv009	Chianina	YES	Central Italy	16050, 16113, 16255, 169	T1	Already sequenced
MF474705	CH_pc/pv010	Chianina	YES	Central Italy	16050, 16113, 16255, 169	T1	Already sequenced
MF474706	CH_pc/pv011	Chianina	YES	Central Italy	16050, 16113, 16255, 169	T1	Already sequenced
MF474707	CH_pc/pv012	Chianina	YES	Central Italy	16050, 16113, 16255, 169	T1	Already sequenced
MF474708	CH_pc/pv013	Chianina	YES	Central Italy	16050, 16113, 16255, 169	T1	Already sequenced
MF474709	CH_pc/pv014	Chianina	YES	Central Italy	16050, 16113, 16255, 8, 169	T1	Already sequenced
MF474710	CH_pg514	Chianina	YES	Central Italy	16050, 16231, 169	T3	Specifically collected for this study
MF474711	CH_pc/pv176	Chianina	YES	Central Italy	16050, 16231, 169	T3	Already sequenced
MF474712	CH_pc/pv177	Chianina	YES	Central Italy	16050, 16231, 169	T3	Already sequenced
MF474713	CH_pc/pv178	Chianina	YES	Central Italy	16050, 16231, 169	T3	Already sequenced
MF474714	CH_pc/pv179	Chianina	YES	Central Italy	16050, 16231, 169	T3	Already sequenced
MF474715	CH_pc/pv180	Chianina	YES	Central Italy	16050, 169	T3	Already sequenced
MF474716	CH_pc/pv181	Chianina	YES	Central Italy	16050, 169	T3	Already sequenced
MF474717	CH_pc/pv182	Chianina	YES	Central Italy	16050, 169	T3	Already sequenced
MF474718	CH_pc/pv183	Chianina	YES	Central Italy	16050, 169	T3	Already sequenced
MF474719	CH_pc/pv184	Chianina	YES	Central Italy	16051, 8, 169	T3	Already sequenced
MF474720	CH_pc/pv185	Chianina	YES	Central Italy	16057, 16122, 16128, 169	T3	Already sequenced
MF474721	CH_pc/pv186	Chianina	YES	Central Italy	16057, 16302, 169	T3	Already sequenced
MF474722	CH_pc/pv187	Chianina	YES	Central Italy	16057, 16302, 169	T3	Already sequenced
MF474723	CH_pc/pv188	Chianina	YES	Central Italy	16057, 169	T3	Already sequenced
MF474724	CH_pc/pv189	Chianina	YES	Central Italy	16057, 8, 169	T3	Already sequenced
MF474725	CH_pc/pv032	Chianina	YES	Central Italy	16057C, 16058, 16125, 16185, 16255, 169	T2	Already sequenced
MF474726	CH_pc/pv033	Chianina	YES	Central Italy	16057C, 16062, 16185, 16247, 16255, 16301, 169	T2	Already sequenced
MF474727	CH_pc/pv034	Chianina	YES	Central Italy	16057C, 16062, 16185, 16247, 16255, 16301, 169	T2	Already sequenced
MF474728	CH_pc/pv035	Chianina	YES	Central Italy	16057C, 16062, 16185, 16247, 16255, 16301, 169	T2	Already sequenced
MF474729	CH_pc/pv036	Chianina	YES	Central Italy	16057C, 16110, 16135, 16185, 16231, 16255, 16301, 169	T2	Already sequenced
MF474730	CH_pc/pv037	Chianina	YES	Central Italy	16057C, 16110, 16135, 16185, 16231, 16255, 16301, 169	T2	Already sequenced
MF474731	CH_pc/pv038	Chianina	YES	Central Italy	16057C, 16110, 16135, 16185, 16231, 16255, 16301, 169	T2	Already sequenced
MF474732	CH_pc/pv039	Chianina	YES	Central Italy	16057C, 16110, 16135, 16185, 16231, 16255, 16301, 169	T2	Already sequenced
MF474733	CH_pc/pv040	Chianina	YES	Central Italy	16057C, 16110, 16135, 16185, 16231, 16255, 16301, 169	T2	Already sequenced
MF474734	CH_pc/pv041	Chianina	YES	Central Italy	16057C, 16110, 16135, 16185, 16231, 16255, 16301, 169	T2	Already sequenced
MF474735	CH_pc/pv042	Chianina	YES	Central Italy	16057C, 16128, 16185, 16255, 169	T2	Already sequenced
MF474736	CH_pc/pv043	Chianina	YES	Central Italy	16057C, 16128, 16185, 16255, 169	T2	Already sequenced
MF474737	CH_pc/pv044	Chianina	YES	Central Italy	16057C, 16128, 16185, 16255, 169	T2	Already sequenced
MF474738	CH_pg492	Chianina	YES	Central Italy	16057C, 16185, 16255, 169	T2	Specifically collected for this study
MF474739	CH_pc/pv190	Chianina	YES	Central Italy	16058, 16062, 16127, 16164, 106, 169	T3	Already sequenced
MF474740	CH_pc/pv191	Chianina	YES	Central Italy	16058, 16062, 16127, 16164, 106, 169	T3	Already sequenced
MF474741	CH_pc/pv192	Chianina	YES	Central Italy	16058, 16062, 16127, 16164, 106, 169	T3	Already sequenced
MF474742	CH_pc/pv193	Chianina	YES	Central Italy	16058, 16074, 16140, 16231, 16250	T3	Already sequenced
MF474743	CH_pc/pv194	Chianina	YES	Central Italy	16058, 16074, 16140, 16231, 16250	T3	Already sequenced
MF474744	CH_pc/pv195	Chianina	YES	Central Italy	16058, 16074, 16140, 16231, 16250	T3	Already sequenced
MF474745	CH_pc/pv196	Chianina	YES	Central Italy	16058, 16074, 16140, 16231, 16250	T3	Already sequenced
MF474746	CH_pc/pv197	Chianina	YES	Central Italy	16058, 16074, 16140, 16231, 16250	T3	Already sequenced
MF474747	CH_pc/pv198	Chianina	YES	Central Italy	16058, 16119, 16127, 16247, 106, 169	T3	Already sequenced
MF474748	CH_pc/pv199	Chianina	YES	Central Italy	16058, 16119, 16127, 16247, 106, 169	T3	Already sequenced
MF474749	CH_pc/pv200	Chianina	YES	Central Italy	16058, 16119, 16127, 16247, 106, 169	T3	Already sequenced
MF474750	CH_pc/pv201	Chianina	YES	Central Italy	16058, 16127, 106, 169	T3	Already sequenced
MF474751	CH_pc/pv202	Chianina	YES	Central Italy	16058, 16127, 106, 169	T3	Already sequenced
MF474752	CH_pc/pv203	Chianina	YES	Central Italy	16058, 16127, 106, 169	T3	Already sequenced
MF474753	CH_pc/pv204	Chianina	YES	Central Italy	16058, 16127, 16133, 106, 169	T3	Already sequenced
MF474754	CH_pc/pv205	Chianina	YES	Central Italy	16058, 16127, 16164, 106, 169	T3	Already sequenced
MF474755	CH_pc/pv206	Chianina	YES	Central Italy	16058, 16127, 16164, 106, 169	T3	Already sequenced
MF474756	CH_pc/pv207	Chianina	YES	Central Italy	16058, 16127, 16164, 106, 169	T3	Already sequenced
MF474757	CH_pc/pv208	Chianina	YES	Central Italy	16058, 16133, 106, 169	T3	Already sequenced
MF474758	CH_pc/pv209	Chianina	YES	Central Italy	16058, 16133, 106, 169	T3	Already sequenced
MF474759	CH_pc/pv210	Chianina	YES	Central Italy	16058, 16133, 106, 169	T3	Already sequenced
MF474760	CH_pc/pv211	Chianina	YES	Central Italy	16058, 16133, 106, 169	T3	Already sequenced
MF474761	CH_pc/pv212	Chianina	YES	Central Italy	16058, 16133, 106, 169	T3	Already sequenced
MF474762	CH_pc/pv213	Chianina	YES	Central Italy	16062, 16135, 106, 169	T3	Already sequenced
MF474763	CH_pc/pv214	Chianina	YES	Central Italy	16062, 16135, 106, 169	T3	Already sequenced
MF474764	CH_pg500	Chianina	YES	Central Italy	16062, 16246	T3	Specifically collected for this study
MF474765	CH_pg507	Chianina	YES	Central Italy	16062, 16246	T3	Specifically collected for this study
MF474766	CH_pc/pv215	Chianina	YES	Central Italy	16062, 16246	T3	Already sequenced
MF474767	CH_pc/pv216	Chianina	YES	Central Italy	16062, 16246	T3	Already sequenced
MF474768	CH_pc/pv217	Chianina	YES	Central Italy	16062, 16246	T3	Already sequenced
MF474769	CH_pc/pv218	Chianina	YES	Central Italy	16062, 16246	T3	Already sequenced
MF474770	CH_pc/pv219	Chianina	YES	Central Italy	16062, 16246	T3	Already sequenced
MF474771	CH_pg501	Chianina	YES	Central Italy	16068, 106, 169	T3	Specifically collected for this study
MF474772	CH_pc/pv220	Chianina	YES	Central Italy	16068, 16164, 16247, 169	T3	Already sequenced
MF474773	CH_pc/pv221	Chianina	YES	Central Italy	16068, 16164, 16247, 169, 173	T3	Already sequenced
MF474774	CH_pc/pv222	Chianina	YES	Central Italy	16068, 16164, 16247, 169, 173	T3	Already sequenced
MF474775	CH_pc/pv223	Chianina	YES	Central Italy	16068, 16164, 16247, 169, 173	T3	Already sequenced
MF474776	CH_pc/pv224	Chianina	YES	Central Italy	16068, 169	T3	Already sequenced
MF474777	CH_pc/pv225	Chianina	YES	Central Italy	16068, 169	T3	Already sequenced
MF474778	CH_pc/pv226	Chianina	YES	Central Italy	16073, 16248, 169	T3	Already sequenced
MF474779	CH_pc/pv227	Chianina	YES	Central Italy	16073, 16248, 169	T3	Already sequenced
MF474780	CH_pc/pv228	Chianina	YES	Central Italy	16074, 16200	T3	Already sequenced
MF474781	CH_pc/pv229	Chianina	YES	Central Italy	16074, 16200	T3	Already sequenced
MF474782	CH_pc/pv230	Chianina	YES	Central Italy	16074, 16200	T3	Already sequenced
MF474783	CH_pc/pv231	Chianina	YES	Central Italy	16082, 169	T3	Already sequenced
MF474784	CH_pc/pv232	Chianina	YES	Central Italy	16082, 169	T3	Already sequenced
MF474785	CH_pc/pv233	Chianina	YES	Central Italy	16092, 169	T3	Already sequenced
MF474786	CH_pc/pv234	Chianina	YES	Central Italy	16092, 169	T3	Already sequenced
MF474787	CH_pg513	Chianina	YES	Central Italy	16109, 8, 106, 169	T3	Specifically collected for this study
MF474788	CH_pc/pv235	Chianina	YES	Central Italy	16110, 16248d, 16301	T3	Already sequenced
MF474789	CH_pg505	Chianina	YES	Central Italy	16110, 16248d, 16301	T3	Specifically collected for this study
MF474790	CH_pc/pv236	Chianina	YES	Central Italy	16110A, 16112, 119, 169	T3	Already sequenced
MF474791	CH_pc/pv015	Chianina	YES	Central Italy	16113, 16255, 8, 169	T1	Already sequenced
MF474792	CH_pc/pv016	Chianina	YES	Central Italy	16113, 16255, 8, 169	T1	Already sequenced
MF474793	CH_pc/pv017	Chianina	YES	Central Italy	16113, 16255, 8, 169	T1	Already sequenced
MF474794	CH_pc/pv018	Chianina	YES	Central Italy	16113, 16255, 8, 169	T1	Already sequenced
MF474795	CH_pc/pv019	Chianina	YES	Central Italy	16113, 16255, 8, 169	T1	Already sequenced
MF474796	CH_pc/pv020	Chianina	YES	Central Italy	16113, 16255, 8, 169	T1	Already sequenced
MF474797	CH_pc/pv237	Chianina	YES	Central Italy	16119, 16231, 16250, 169	T3	Already sequenced
MF474798	CH_pc/pv238	Chianina	YES	Central Italy	16119, 16231, 16250, 169	T3	Already sequenced
MF474799	CH_pc/pv239	Chianina	YES	Central Italy	16119, 16302, 169	T3	Already sequenced
MF474800	CH_pc/pv240	Chianina	YES	Central Italy	16119, 169	T3	Already sequenced
MF474801	CH_pc/pv241	Chianina	YES	Central Italy	16122, 169	T3	Already sequenced
MF474802	CH_pc/pv242	Chianina	YES	Central Italy	16122, 169	T3	Already sequenced
MF474803	CH_pc/pv243	Chianina	YES	Central Italy	16125, 169	T3	Already sequenced
MF474804	CH_pc/pv244	Chianina	YES	Central Italy	16125, 169	T3	Already sequenced
MF474805	CH_pc/pv245	Chianina	YES	Central Italy	16139, 169	T3	Already sequenced
MF474806	CH_pc/pv246	Chianina	YES	Central Italy	16140, 16260, 16264, 173	T3	Already sequenced
MF474807	CH_pc/pv247	Chianina	YES	Central Italy	16140, 16260, 16264, 173	T3	Already sequenced
MF474808	CH_pc/pv248	Chianina	YES	Central Italy	16140, 16260, 16264, 173	T3	Already sequenced
MF474809	CH_pc/pv249	Chianina	YES	Central Italy	16147, 16260, 8, 24, 169	T3	Already sequenced
MF474810	CH_pc/pv250	Chianina	YES	Central Italy	16147, 16260, 8, 24, 169	T3	Already sequenced
MF474811	CH_pc/pv251	Chianina	YES	Central Italy	16147, 16260, 8, 24, 169	T3	Already sequenced
MF474812	CH_pc/pv252	Chianina	YES	Central Italy	16147, 16260, 8, 24, 169	T3	Already sequenced
MF474813	CH_pc/pv253	Chianina	YES	Central Italy	16147, 16260, 8, 24, 169	T3	Already sequenced
MF474814	CH_pc/pv254	Chianina	YES	Central Italy	16147, 16260, 8, 24, 169	T3	Already sequenced
MF474815	CH_pc/pv255	Chianina	YES	Central Italy	16147, 16260, 8, 24, 169	T3	Already sequenced
MF474816	CH_pc/pv256	Chianina	YES	Central Italy	16147, 16260, 8, 24, 169	T3	Already sequenced
MF474817	CH_pc/pv257	Chianina	YES	Central Italy	16147, 16260, 8, 24, 169	T3	Already sequenced
MF474818	CH_pc/pv258	Chianina	YES	Central Italy	16147, 16260, 8, 24, 169	T3	Already sequenced
MF474819	CH_pc/pv259	Chianina	YES	Central Italy	16147, 8, 24, 169	T3	Already sequenced
MF474820	CH_pc/pv260	Chianina	YES	Central Italy	16147, 8, 24, 169	T3	Already sequenced
MF474821	CH_pc/pv261	Chianina	YES	Central Italy	16154, 169	T3	Already sequenced
MF474822	CH_pg503	Chianina	YES	Central Italy	16165, 16200, 16301, 169	T3	Specifically collected for this study
MF474823	CH_pc/pv262	Chianina	YES	Central Italy	16165, 169	T3	Already sequenced
MF474824	CH_pg512	Chianina	YES	Central Italy	16196, 169	T3	Specifically collected for this study
MF474825	CH_pc/pv263	Chianina	YES	Central Italy	16196, 169	T3	Already sequenced
MF474826	CH_pc/pv264	Chianina	YES	Central Italy	16196, 169	T3	Already sequenced
MF474827	CH_pc/pv265	Chianina	YES	Central Italy	16196, 169	T3	Already sequenced
MF474828	CH_pc/pv266	Chianina	YES	Central Italy	16196, 169	T3	Already sequenced
MF474829	CH_pc/pv267	Chianina	YES	Central Italy	16196, 169	T3	Already sequenced
MF474830	CH_pc/pv268	Chianina	YES	Central Italy	16196, 169	T3	Already sequenced
MF474831	CH_pc/pv269	Chianina	YES	Central Italy	16196, 169	T3	Already sequenced
MF474832	CH_pc/pv270	Chianina	YES	Central Italy	16196, 169	T3	Already sequenced
MF474833	CH_pc/pv271	Chianina	YES	Central Italy	16231, 16264, 169	T3	Already sequenced
MF474834	CH_pg516	Chianina	YES	Central Italy	16231, 16301	T3	Specifically collected for this study
MF474835	CH_pc/pv272	Chianina	YES	Central Italy	16231, 16301	T3	Already sequenced
MF474836	CH_pc/pv273	Chianina	YES	Central Italy	16231, 16301	T3	Already sequenced
MF474837	CH_pc/pv274	Chianina	YES	Central Italy	16231, 16301	T3	Already sequenced
MF474838	CH_pc/pv275	Chianina	YES	Central Italy	16231, 16301	T3	Already sequenced
MF474839	CH_pc/pv276	Chianina	YES	Central Italy	16231, 16301	T3	Already sequenced
MF474840	CH_pc/pv277	Chianina	YES	Central Italy	16231, 16301, 169	T3	Already sequenced
MF474841	CH_pc/pv278	Chianina	YES	Central Italy	16231, 16301, 169	T3	Already sequenced
MF474842	CH_pc/pv279	Chianina	YES	Central Italy	16231, 16301, 169	T3	Already sequenced
MF474843	CH_pc/pv280	Chianina	YES	Central Italy	16231, 169	T3	Already sequenced
MF474844	CH_pc/pv281	Chianina	YES	Central Italy	16231, 169	T3	Already sequenced
MF474845	CH_pc/pv282	Chianina	YES	Central Italy	16231, 169	T3	Already sequenced
MF474846	CH_pc/pv283	Chianina	YES	Central Italy	16248, 169	T3	Already sequenced
MF474847	CH_pg520	Chianina	YES	Central Italy	16294, 169, 183	T3	Specifically collected for this study
MF474848	CH_pc/pv284	Chianina	YES	Central Italy	16294, 169, 183	T3	Already sequenced
MF474849	CH_pc/pv285	Chianina	YES	Central Italy	16301, 173	T3	Already sequenced
MF474850	CH_pc/pv286	Chianina	YES	Central Italy	16301, 173	T3	Already sequenced
MF474851	CH_pc/pv287	Chianina	YES	Central Italy	16301, 173	T3	Already sequenced
MF474852	CH_pc/pv288	Chianina	YES	Central Italy	16301, 173	T3	Already sequenced
MF474853	CH_pc/pv289	Chianina	YES	Central Italy	16301, 173	T3	Already sequenced
MF474854	CH_pc/pv290	Chianina	YES	Central Italy	16301, 173	T3	Already sequenced
MF474855	CH_pc/pv291	Chianina	YES	Central Italy	16301, 173	T3	Already sequenced
MF474856	CH_pc/pv079	Chianina	YES	Central Italy	169, 173	T3	Already sequenced
MF474857	CH_pc/pv085	Chianina	YES	Central Italy	169, 190	T3	Already sequenced
MF474858	CH_pc/pv086	Chianina	YES	Central Italy	169, 203	T3	Already sequenced
MF474859	CH_pc/pv075	Chianina	YES	Central Italy	8, 169	T3	Already sequenced
MF474860	CH_pc/pv076	Chianina	YES	Central Italy	8, 169	T3	Already sequenced
MF474861	CH_pg494	Chianina	YES	Central Italy	BRS	T3	Specifically collected for this study
MF474862	CH_pg506	Chianina	YES	Central Italy	BRS	T3	Specifically collected for this study
MF474863	CH_pc/pv045	Chianina	YES	Central Italy	BRS	T3	Already sequenced
MF474864	CH_pc/pv046	Chianina	YES	Central Italy	BRS	T3	Already sequenced
MF474865	CH_pc/pv047	Chianina	YES	Central Italy	BRS	T3	Already sequenced
MF474866	CH_pc/pv048	Chianina	YES	Central Italy	BRS	T3	Already sequenced
MF474867	CH_pc/pv049	Chianina	YES	Central Italy	BRS	T3	Already sequenced
MF474868	CH_pc/pv050	Chianina	YES	Central Italy	BRS	T3	Already sequenced
MF474869	CH_pc/pv051	Chianina	YES	Central Italy	BRS	T3	Already sequenced
MF474870	CH_pc/pv052	Chianina	YES	Central Italy	BRS	T3	Already sequenced
MF474871	CH_pc/pv053	Chianina	YES	Central Italy	BRS	T3	Already sequenced
MF474872	CH_pc/pv054	Chianina	YES	Central Italy	BRS	T3	Already sequenced
MF474873	CH_pc/pv055	Chianina	YES	Central Italy	BRS	T3	Already sequenced
MF474874	CH_pc/pv056	Chianina	YES	Central Italy	BRS	T3	Already sequenced
MF474875	CH_pc/pv057	Chianina	YES	Central Italy	BRS	T3	Already sequenced
MF474876	CH_pc/pv058	Chianina	YES	Central Italy	BRS	T3	Already sequenced
MF474877	CH_pc/pv059	Chianina	YES	Central Italy	BRS	T3	Already sequenced
MF474878	CH_pc/pv060	Chianina	YES	Central Italy	BRS	T3	Already sequenced
MF474879	CH_pc/pv061	Chianina	YES	Central Italy	BRS	T3	Already sequenced
MF474880	CH_pc/pv062	Chianina	YES	Central Italy	BRS	T3	Already sequenced
MF474881	CH_pc/pv063	Chianina	YES	Central Italy	BRS	T3	Already sequenced
MF474882	CH_pc/pv064	Chianina	YES	Central Italy	BRS	T3	Already sequenced
MF474883	CH_pc/pv065	Chianina	YES	Central Italy	BRS	T3	Already sequenced
MF474884	CH_pc/pv066	Chianina	YES	Central Italy	BRS	T3	Already sequenced
MF474885	CH_pc/pv067	Chianina	YES	Central Italy	BRS	T3	Already sequenced
MF474886	CH_pc/pv068	Chianina	YES	Central Italy	BRS	T3	Already sequenced
MF474887	CH_pc/pv069	Chianina	YES	Central Italy	BRS	T3	Already sequenced
MF474888	CH_pc/pv070	Chianina	YES	Central Italy	BRS	T3	Already sequenced
MF474889	CH_pc/pv071	Chianina	YES	Central Italy	BRS	T3	Already sequenced
MF474890	CH_pc/pv072	Chianina	YES	Central Italy	BRS	T3	Already sequenced
MF474891	CH_pc/pv073	Chianina	YES	Central Italy	BRS	T3	Already sequenced
MF474892	CH_pc/pv074	Chianina	YES	Central Italy	BRS	T3	Already sequenced
MF474893	CI_pc/pv1018	Cinisara	NO	Southern Italy	169	T3	Already sequenced
MF474894	CI_pc/pv1019	Cinisara	NO	Southern Italy	169	T3	Already sequenced
MF474895	CI_pc/pv1020	Cinisara	NO	Southern Italy	169	T3	Already sequenced
MF474896	CI_pc/pv1021	Cinisara	NO	Southern Italy	169	T3	Already sequenced
MF474897	CI_pc/pv1022	Cinisara	NO	Southern Italy	169	T3	Already sequenced
MF474898	CI_pc/pv1023	Cinisara	NO	Southern Italy	169	T3	Already sequenced
MF474899	CI_pc/pv1024	Cinisara	NO	Southern Italy	169	T3	Already sequenced
MF474900	CI_pc/pv1025	Cinisara	NO	Southern Italy	169	T3	Already sequenced
MF474901	CI_pc/pv1026	Cinisara	NO	Southern Italy	169	T3	Already sequenced
MF474902	CI_pc/pv1027	Cinisara	NO	Southern Italy	16084	T3	Already sequenced
MF474903	CI_pc/pv1028	Cinisara	NO	Southern Italy	16084	T3	Already sequenced
MF474904	CI_pc/pv1029	Cinisara	NO	Southern Italy	16260	T3	Already sequenced
MF474905	CI_pc/pv1030	Cinisara	NO	Southern Italy	16260	T3	Already sequenced
MF474906	CI_pc/pv1031	Cinisara	NO	Southern Italy	15852, 15949, 16248d, 16301	T3	Already sequenced
MF474907	CI_pc/pv1032	Cinisara	NO	Southern Italy	15852, 15949, 16248d, 16301	T3	Already sequenced
MF474908	CI_pc/pv1033	Cinisara	NO	Southern Italy	15939, 169	T3	Already sequenced
MF474909	CI_pc/pv1012	Cinisara	NO	Southern Italy	15985, 16057C, 16058, 16185, 16255, 169	T2	Already sequenced
MF474910	CI_pc/pv1002	Cinisara	NO	Southern Italy	16022, 16050, 16113, 16255	T1	Already sequenced
MF474911	CI_pc/pv1003	Cinisara	NO	Southern Italy	16022, 16050, 16113, 16255, 169	T1	Already sequenced
MF474912	CI_pc/pv1034	Cinisara	NO	Southern Italy	16022, 16084	T3	Already sequenced
MF474913	CI_pc/pv1035	Cinisara	NO	Southern Italy	16022, 16084	T3	Already sequenced
MF474914	CI_pc/pv1036	Cinisara	NO	Southern Italy	16022, 16200, 169	T3	Already sequenced
MF474915	CI_pc/pv1037	Cinisara	NO	Southern Italy	16022, 16200, 169	T3	Already sequenced
MF474916	CI_pc/pv1038	Cinisara	NO	Southern Italy	16042, 106, 173	T3	Already sequenced
MF474917	CI_pc/pv1039	Cinisara	NO	Southern Italy	16042, 106, 173	T3	Already sequenced
MF474918	CI_pc/pv1004	Cinisara	NO	Southern Italy	16050, 16113, 16119, 16167, 16255, 169	T1	Already sequenced
MF474919	CI_pc/pv1005	Cinisara	NO	Southern Italy	16050, 16113, 16119, 16167, 16255, 8, 169	T1	Already sequenced
MF474920	CI_pc/pv1006	Cinisara	NO	Southern Italy	16050, 16113, 16119, 16167, 16255, 8, 169	T1	Already sequenced
MF474921	CI_pc/pv1007	Cinisara	NO	Southern Italy	16050, 16113, 16119, 16167, 16255, 8, 169	T1	Already sequenced
MF474922	CI_pc/pv1008	Cinisara	NO	Southern Italy	16050, 16113, 16255, 169	T1	Already sequenced
MF474923	CI_pc/pv1009	Cinisara	NO	Southern Italy	16050, 16113, 16255, 169	T1	Already sequenced
MF474924	CI_pc/pv1010	Cinisara	NO	Southern Italy	16050, 16113, 16255, 169	T1	Already sequenced
MF474925	CI_pc/pv1011	Cinisara	NO	Southern Italy	16050, 16113, 16255, 169	T1	Already sequenced
MF474926	CI_pc/pv1040	Cinisara	NO	Southern Italy	16050, 173	T3	Already sequenced
MF474927	CI_pc/pv1041	Cinisara	NO	Southern Italy	16050, 173	T3	Already sequenced
MF474928	CI_pc/pv1042	Cinisara	NO	Southern Italy	16052, 16074, 16231, 169	T3	Already sequenced
MF474929	CI_pc/pv1043	Cinisara	NO	Southern Italy	16068, 16164, 16247, 169, 173	T3	Already sequenced
MF474930	CI_pc/pv1044	Cinisara	NO	Southern Italy	16074, 16122, 169	T3	Already sequenced
MF474931	CI_pc/pv1045	Cinisara	NO	Southern Italy	16074, 16122, 169	T3	Already sequenced
MF474932	CI_pc/pv1046	Cinisara	NO	Southern Italy	16074, 169	T3	Already sequenced
MF474933	CI_pc/pv1047	Cinisara	NO	Southern Italy	16084, 169	T3	Already sequenced
MF474934	CI_pc/pv1048	Cinisara	NO	Southern Italy	16119, 16316, 173	T3	Already sequenced
MF474935	CI_pc/pv1049	Cinisara	NO	Southern Italy	16119, 16316, 173	T3	Already sequenced
MF474936	CI_pc/pv1050	Cinisara	NO	Southern Italy	16122, 16231, 169	T3	Already sequenced
MF474937	CI_pc/pv1051	Cinisara	NO	Southern Italy	16122, 16231, 169	T3	Already sequenced
MF474938	CI_pc/pv1052	Cinisara	NO	Southern Italy	16122, 16231, 169	T3	Already sequenced
MF474939	CI_pc/pv1053	Cinisara	NO	Southern Italy	16122, 16231, 169	T3	Already sequenced
MF474940	CI_pc/pv1054	Cinisara	NO	Southern Italy	16122, 166, 169	T3	Already sequenced
MF474941	CI_pc/pv1055	Cinisara	NO	Southern Italy	16122, 166, 169	T3	Already sequenced
MF474942	CI_pc/pv1056	Cinisara	NO	Southern Italy	16122, 169	T3	Already sequenced
MF474943	CI_pc/pv1057	Cinisara	NO	Southern Italy	16141, 16295	T3	Already sequenced
MF474944	CI_pc/pv1058	Cinisara	NO	Southern Italy	16248d, 16301, 8	T3	Already sequenced
MF474945	CI_pc/pv1059	Cinisara	NO	Southern Italy	16264, 106, 169, 173	T3	Already sequenced
MF474946	CI_pc/pv1060	Cinisara	NO	Southern Italy	16264, 106, 169, 173	T3	Already sequenced
MF474947	CI_pc/pv1061	Cinisara	NO	Southern Italy	16264, 106, 169, 173	T3	Already sequenced
MF474948	CI_pc/pv1062	Cinisara	NO	Southern Italy	16302, 169	T3	Already sequenced
MF474949	CI_pc/pv1016	Cinisara	NO	Southern Italy	169, 179	T3	Already sequenced
MF474950	CI_pc/pv1017	Cinisara	NO	Southern Italy	169, 206	T3	Already sequenced
MF474951	CI_pc/pv1013	Cinisara	NO	Southern Italy	BRS	T3	Already sequenced
MF474952	CI_pc/pv1014	Cinisara	NO	Southern Italy	BRS	T3	Already sequenced
MF474953	CI_pc/pv1015	Cinisara	NO	Southern Italy	BRS	T3	Already sequenced
MF474954	GA_pc/pv1074	Grigio Alpina	NO	Northern Italy	169	T3	Already sequenced
MF474955	GA_pc/pv1075	Grigio Alpina	NO	Northern Italy	169	T3	Already sequenced
MF474956	GA_pc/pv1076	Grigio Alpina	NO	Northern Italy	169	T3	Already sequenced
MF474957	GA_pc/pv1078	Grigio Alpina	NO	Northern Italy	16195	T3	Already sequenced
MF474958	GA_pc/pv1073	Grigio Alpina	NO	Northern Italy	106, 190	T3	Already sequenced
MF474959	GA_pc/pv1077	Grigio Alpina	NO	Northern Italy	15839W, 15869M, 15871R, 15877	T3	Already sequenced
MF474960	GA_pc/pv1079	Grigio Alpina	NO	Northern Italy	15893, 119	T3	Already sequenced
MF474961	GA_pc/pv1080	Grigio Alpina	NO	Northern Italy	15893, 169	T3	Already sequenced
MF474962	GA_pc/pv1081	Grigio Alpina	NO	Northern Italy	15893, 169	T3	Already sequenced
MF474963	GA_pc/pv1082	Grigio Alpina	NO	Northern Italy	15921, 16139, 16231, 16247, 16302, 166, 169	T3	Already sequenced
MF474964	GA_pc/pv1083	Grigio Alpina	NO	Northern Italy	15921, 169	T3	Already sequenced
MF474965	GA_pc/pv1084	Grigio Alpina	NO	Northern Italy	15932, 15988, 16042, 173	T3	Already sequenced
MF474966	GA_pc/pv1085	Grigio Alpina	NO	Northern Italy	15956, 8, 169	T3	Already sequenced
MF474967	GA_pc/pv1086	Grigio Alpina	NO	Northern Italy	15966, 16301	T3	Already sequenced
MF474968	GA_pc/pv1087	Grigio Alpina	NO	Northern Italy	16004, 16110, 16200, 169	T3	Already sequenced
MF474969	GA_pc/pv1088	Grigio Alpina	NO	Northern Italy	16042, 173	T3	Already sequenced
MF474970	GA_pc/pv1065	Grigio Alpina	NO	Northern Italy	16057C, 16058, 16125, 16185, 16255, 169	T2	Already sequenced
MF474971	GA_pc/pv1066	Grigio Alpina	NO	Northern Italy	16057C, 16185, 16247, 16255, 169	T2	Already sequenced
MF474972	GA_pc/pv1089	Grigio Alpina	NO	Northern Italy	16058, 16074, 16140, 16231, 16250	T3	Already sequenced
MF474973	GA_pc/pv1090	Grigio Alpina	NO	Northern Italy	16058, 16074, 16140, 16231, 16250	T3	Already sequenced
MF474974	GA_pc/pv1091	Grigio Alpina	NO	Northern Italy	16058, 16074, 16140, 16231, 16250	T3	Already sequenced
MF474975	GA_pc/pv1092	Grigio Alpina	NO	Northern Italy	16058, 16122, 16133, 169	T3	Already sequenced
MF474976	GA_pc/pv1093	Grigio Alpina	NO	Northern Italy	16058, 16122, 16133, 169	T3	Already sequenced
MF474977	GA_pc/pv1094	Grigio Alpina	NO	Northern Italy	16068, 16164, 169, 173	T3	Already sequenced
MF474978	GA_pc/pv1095	Grigio Alpina	NO	Northern Italy	16074, 16086, 169	T3	Already sequenced
MF474979	GA_pc/pv1096	Grigio Alpina	NO	Northern Italy	16074, 16113, 169	T3	Already sequenced
MF474980	GA_pc/pv1097	Grigio Alpina	NO	Northern Italy	16081G, 16185, 169	T3	Already sequenced
MF474981	GA_pc/pv1098	Grigio Alpina	NO	Northern Italy	16085, 169, 190	T3	Already sequenced
MF474982	GA_pc/pv1099	Grigio Alpina	NO	Northern Italy	16092, 169, 173	T3	Already sequenced
MF474983	GA_pc/pv1100	Grigio Alpina	NO	Northern Italy	16117, 16302	T3	Already sequenced
MF474984	GA_pc/pv1101	Grigio Alpina	NO	Northern Italy	16117, 16302	T3	Already sequenced
MF474985	GA_pc/pv1102	Grigio Alpina	NO	Northern Italy	16121C, 16231	T3	Already sequenced
MF474986	GA_pc/pv1103	Grigio Alpina	NO	Northern Italy	16139, 16302, 169	T3	Already sequenced
MF474987	GA_pc/pv1104	Grigio Alpina	NO	Northern Italy	16139, 169	T3	Already sequenced
MF474988	GA_pc/pv1105	Grigio Alpina	NO	Northern Italy	16139, 169	T3	Already sequenced
MF474989	GA_pc/pv1106	Grigio Alpina	NO	Northern Italy	16147, 16260, 169	T3	Already sequenced
MF474990	GA_pc/pv1107	Grigio Alpina	NO	Northern Italy	16247, 169	T3	Already sequenced
MF474991	GA_pc/pv1072	Grigio Alpina	NO	Northern Italy	8, 169	T3	Already sequenced
MF474992	GA_pc/pv1067	Grigio Alpina	NO	Northern Italy	BRS	T3	Already sequenced
MF474993	GA_pc/pv1068	Grigio Alpina	NO	Northern Italy	BRS	T3	Already sequenced
MF474994	GA_pc/pv1069	Grigio Alpina	NO	Northern Italy	BRS	T3	Already sequenced
MF474995	GA_pc/pv1070	Grigio Alpina	NO	Northern Italy	BRS	T3	Already sequenced
MF474996	GA_pc/pv1071	Grigio Alpina	NO	Northern Italy	BRS	T3	Already sequenced
MF474997	MR_pc/pv493	Marchigiana	YES	Central Italy	169	T3	Already sequenced
MF474998	MR_pc/pv494	Marchigiana	YES	Central Italy	169	T3	Already sequenced
MF474999	MR_pc/pv495	Marchigiana	YES	Central Italy	169	T3	Already sequenced
MF475000	MR_pc/pv496	Marchigiana	YES	Central Italy	169	T3	Already sequenced
MF475001	MR_pc/pv497	Marchigiana	YES	Central Italy	169	T3	Already sequenced
MF475002	MR_pc/pv498	Marchigiana	YES	Central Italy	169	T3	Already sequenced
MF475003	MR_pc/pv499	Marchigiana	YES	Central Italy	169	T3	Already sequenced
MF475004	MR_pc/pv500	Marchigiana	YES	Central Italy	169	T3	Already sequenced
MF475005	MR_pc/pv501	Marchigiana	YES	Central Italy	169	T3	Already sequenced
MF475006	MR_pc/pv502	Marchigiana	YES	Central Italy	169	T3	Already sequenced
MF475007	MR_pc/pv503	Marchigiana	YES	Central Italy	169	T3	Already sequenced
MF475008	MR_pc/pv504	Marchigiana	YES	Central Italy	169	T3	Already sequenced
MF475009	MR_pc/pv505	Marchigiana	YES	Central Italy	169	T3	Already sequenced
MF475010	MR_pc/pv506	Marchigiana	YES	Central Italy	169	T3	Already sequenced
MF475011	MR_pc/pv507	Marchigiana	YES	Central Italy	169	T3	Already sequenced
MF475012	MR_pc/pv508	Marchigiana	YES	Central Italy	169	T3	Already sequenced
MF475013	MR_pc/pv509	Marchigiana	YES	Central Italy	169	T3	Already sequenced
MF475014	MR_pc/pv510	Marchigiana	YES	Central Italy	169	T3	Already sequenced
MF475015	MR_pc/pv511	Marchigiana	YES	Central Italy	169	T3	Already sequenced
MF475016	MR_pc/pv512	Marchigiana	YES	Central Italy	169	T3	Already sequenced
MF475017	MR_pc/pv513	Marchigiana	YES	Central Italy	169	T3	Already sequenced
MF475018	MR_pc/pv514	Marchigiana	YES	Central Italy	169	T3	Already sequenced
MF475019	MR_pc/pv515	Marchigiana	YES	Central Italy	173	T3	Already sequenced
MF475020	MR_pc/pv517	Marchigiana	YES	Central Italy	15960	T3	Already sequenced
MF475021	MR_pc/pv518	Marchigiana	YES	Central Italy	16084	T3	Already sequenced
MF475022	MR_pc/pv519	Marchigiana	YES	Central Italy	16084	T3	Already sequenced
MF475023	MR_pc/pv520	Marchigiana	YES	Central Italy	16140	T3	Already sequenced
MF475024	MR_pc/pv521	Marchigiana	YES	Central Italy	16140	T3	Already sequenced
MF475025	MR_pc/pv522	Marchigiana	YES	Central Italy	16294	T3	Already sequenced
MF475026	MR_pc/pv523	Marchigiana	YES	Central Italy	16301	T3	Already sequenced
MF475027	MR_pc/pv524	Marchigiana	YES	Central Italy	16301	T3	Already sequenced
MF475028	MR_pc/pv490	Marchigiana	YES	Central Italy	106, 169	T3	Already sequenced
MF475029	MR_pc/pv525	Marchigiana	YES	Central Italy	15831, 16068, 16164, 169, 173	T3	Already sequenced
MF475030	MR_pc/pv516	Marchigiana	YES	Central Italy	15839W, 15869M,15871R	T3	Already sequenced
MF475031	MR_pc/pv468	Marchigiana	YES	Central Italy	15846, 16022, 16050, 16113, 16255, 16301, 169	T1	Already sequenced
MF475032	MR_pc/pv526	Marchigiana	YES	Central Italy	15877, 16247	T3	Already sequenced
MF475033	MR_pc/pv527	Marchigiana	YES	Central Italy	15878, 169	T3	Already sequenced
MF475034	MR_pc/pv528	Marchigiana	YES	Central Italy	15954, 16022, 16121, 169	T3	Already sequenced
MF475035	MR_pc/pv529	Marchigiana	YES	Central Italy	15955, 16049, 16135, 169	T3	Already sequenced
MF475036	MR_pc/pv530	Marchigiana	YES	Central Italy	15961, 16142, 16197, 16301, 169	T3	Already sequenced
MF475037	MR_pc/pv531	Marchigiana	YES	Central Italy	15961, 16197, 16301, 169	T3	Already sequenced
MF475038	MR_pc/pv532	Marchigiana	YES	Central Italy	15961, 16197, 16301, 169	T3	Already sequenced
MF475039	MR_pc/pv533	Marchigiana	YES	Central Italy	15961, 16197, 16301, 169	T3	Already sequenced
MF475040	MR_pc/pv534	Marchigiana	YES	Central Italy	15961, 16197, 16301, 169	T3	Already sequenced
MF475041	MR_pc/pv535	Marchigiana	YES	Central Italy	16015, 16095, 16301	T3	Already sequenced
MF475042	MR_pc/pv469	Marchigiana	YES	Central Italy	16022, 16050, 16113, 16255, 16291, 169, 178	T1	Already sequenced
MF475043	MR_pc/pv470	Marchigiana	YES	Central Italy	16022, 16050, 16113, 16255, 16291, 169, 178	T1	Already sequenced
MF475044	MR_pc/pv471	Marchigiana	YES	Central Italy	16022, 16050, 16113, 16255, 16291, 169, 178	T1	Already sequenced
MF475045	MR_pc/pv472	Marchigiana	YES	Central Italy	16022, 16050, 16113, 16255, 16291, 169, 178	T1	Already sequenced
MF475046	MR_pc/pv536	Marchigiana	YES	Central Italy	16049, 16058, 16127, 106, 169	T3	Already sequenced
MF475047	MR_pc/pv537	Marchigiana	YES	Central Italy	16049, 16133, 16165	T3	Already sequenced
MF475048	MR_pc/pv538	Marchigiana	YES	Central Italy	16050, 16057, 169	T3	Already sequenced
MF475049	MR_pc/pv473	Marchigiana	YES	Central Italy	16050, 16113, 16139, 16255, 16302, 169	T1	Already sequenced
MF475050	MR_pc/pv474	Marchigiana	YES	Central Italy	16050, 16113, 16141, 16164, 16255, 169	T1	Already sequenced
MF475051	MR_pc/pv475	Marchigiana	YES	Central Italy	16050, 16113, 16255, 16264, 169	T1	Already sequenced
MF475052	MR_pc/pv476	Marchigiana	YES	Central Italy	16050, 16113, 16255, 169	T1	Already sequenced
MF475053	MR_pc/pv477	Marchigiana	YES	Central Italy	16050, 16113, 16255, 169, 173	T1	Already sequenced
MF475054	MR_pc/pv478	Marchigiana	YES	Central Italy	16050, 16113, 16255, 8, 169	T1	Already sequenced
MF475055	MR_pc/pv539	Marchigiana	YES	Central Italy	16050, 16231, 169	T3	Already sequenced
MF475056	MR_pc/pv540	Marchigiana	YES	Central Italy	16051, 8, 169	T3	Already sequenced
MF475057	MR_pc/pv541	Marchigiana	YES	Central Italy	16051, 8, 169	T3	Already sequenced
MF475058	MR_pc/pv542	Marchigiana	YES	Central Italy	16051, 8, 169	T3	Already sequenced
MF475059	MR_pc/pv543	Marchigiana	YES	Central Italy	16051, 8, 169	T3	Already sequenced
MF475060	MR_pc/pv544	Marchigiana	YES	Central Italy	16051, 8, 169	T3	Already sequenced
MF475061	MR_pc/pv545	Marchigiana	YES	Central Italy	16055, 16136, 16231, 16301, 169	T3	Already sequenced
MF475062	MR_pc/pv546	Marchigiana	YES	Central Italy	16055, 16136, 16231, 16301, 169	T3	Already sequenced
MF475063	MR_pc/pv547	Marchigiana	YES	Central Italy	16055, 16136, 16231, 16301, 169	T3	Already sequenced
MF475064	MR_pc/pv548	Marchigiana	YES	Central Italy	16055, 16165, 169	T3	Already sequenced
MF475065	MR_pc/pv479	Marchigiana	YES	Central Italy	16057C, 16128, 16185, 16255, 169	T2	Already sequenced
MF475066	MR_pc/pv480	Marchigiana	YES	Central Italy	16057C, 16185, 16255, 169	T2	Already sequenced
MF475067	MR_pc/pv481	Marchigiana	YES	Central Italy	16057C, 16185, 16255, 169	T2	Already sequenced
MF475068	MR_pc/pv482	Marchigiana	YES	Central Italy	16057C, 16185, 16255, 169	T2	Already sequenced
MF475069	MR_pc/pv483	Marchigiana	YES	Central Italy	16057C, 16185, 16255, 169	T2	Already sequenced
MF475070	MR_pc/pv549	Marchigiana	YES	Central Italy	16058, 16074, 16140, 16231, 16250	T3	Already sequenced
MF475071	MR_pc/pv550	Marchigiana	YES	Central Italy	16058, 16074, 16140, 16231, 16250	T3	Already sequenced
MF475072	MR_pc/pv551	Marchigiana	YES	Central Italy	16058, 16074, 16140, 16231, 16250	T3	Already sequenced
MF475073	MR_pc/pv552	Marchigiana	YES	Central Italy	16058, 16127, 106, 169	T3	Already sequenced
MF475074	MR_pc/pv553	Marchigiana	YES	Central Italy	16058, 16127, 16164, 106, 169	T3	Already sequenced
MF475075	MR_pc/pv554	Marchigiana	YES	Central Italy	16062, 16246	T3	Already sequenced
MF475076	MR_pc/pv555	Marchigiana	YES	Central Italy	16062, 16246	T3	Already sequenced
MF475077	MR_pc/pv556	Marchigiana	YES	Central Italy	16062, 16246	T3	Already sequenced
MF475078	MR_pc/pv557	Marchigiana	YES	Central Italy	16068, 16164, 16247, 169, 173	T3	Already sequenced
MF475079	MR_pc/pv558	Marchigiana	YES	Central Italy	16068, 16164, 16247, 169, 173	T3	Already sequenced
MF475080	MR_pc/pv559	Marchigiana	YES	Central Italy	16068, 16164, 16247, 169, 173	T3	Already sequenced
MF475081	MR_pc/pv560	Marchigiana	YES	Central Italy	16068, 16164, 16247, 169, 173	T3	Already sequenced
MF475082	MR_pc/pv561	Marchigiana	YES	Central Italy	16068, 16164, 16247, 169, 173	T3	Already sequenced
MF475083	MR_pc/pv562	Marchigiana	YES	Central Italy	16068, 16164, 16247, 169, 173	T3	Already sequenced
MF475084	MR_pc/pv563	Marchigiana	YES	Central Italy	16068, 16164, 16247, 169, 173	T3	Already sequenced
MF475085	MR_pc/pv564	Marchigiana	YES	Central Italy	16068, 169	T3	Already sequenced
MF475086	MR_pc/pv565	Marchigiana	YES	Central Italy	16074, 16250, 106, 173	T3	Already sequenced
MF475087	MR_pc/pv566	Marchigiana	YES	Central Italy	16074, 169	T3	Already sequenced
MF475088	MR_pc/pv567	Marchigiana	YES	Central Italy	16085, 16200, 169	T3	Already sequenced
MF475089	MR_pc/pv568	Marchigiana	YES	Central Italy	16093, 169, 190	T3	Already sequenced
MF475090	MR_pc/pv569	Marchigiana	YES	Central Italy	16110A, 16142, 169	T3	Already sequenced
MF475091	MR_pc/pv570	Marchigiana	YES	Central Italy	16110A, 16142, 169	T3	Already sequenced
MF475092	MR_pc/pv571	Marchigiana	YES	Central Italy	16110A, 16142, 169	T3	Already sequenced
MF475093	MR_pc/pv572	Marchigiana	YES	Central Italy	16117, 16122, 16301, 169	T3	Already sequenced
MF475094	MR_pc/pv573	Marchigiana	YES	Central Italy	16117, 16301, 169	T3	Already sequenced
MF475095	MR_pc/pv574	Marchigiana	YES	Central Italy	16119, 16231, 16250, 169	T3	Already sequenced
MF475096	MR_pc/pv575	Marchigiana	YES	Central Italy	16119, 169	T3	Already sequenced
MF475097	MR_pc/pv576	Marchigiana	YES	Central Italy	16119, 169	T3	Already sequenced
MF475098	MR_pc/pv577	Marchigiana	YES	Central Italy	16119, 169	T3	Already sequenced
MF475099	MR_pc/pv578	Marchigiana	YES	Central Italy	16119, 169	T3	Already sequenced
MF475100	MR_pc/pv579	Marchigiana	YES	Central Italy	16119, 169	T3	Already sequenced
MF475101	MR_pc/pv580	Marchigiana	YES	Central Italy	16119, 173	T3	Already sequenced
MF475102	MR_pc/pv581	Marchigiana	YES	Central Italy	16119, 173	T3	Already sequenced
MF475103	MR_pc/pv582	Marchigiana	YES	Central Italy	16119, 173	T3	Already sequenced
MF475104	MR_pc/pv583	Marchigiana	YES	Central Italy	16121, 169	T3	Already sequenced
MF475105	MR_pc/pv584	Marchigiana	YES	Central Italy	16121, 169, 190	T3	Already sequenced
MF475106	MR_pc/pv585	Marchigiana	YES	Central Italy	16121, 169, 190	T3	Already sequenced
MF475107	MR_pc/pv586	Marchigiana	YES	Central Italy	16121, 169, 190	T3	Already sequenced
MF475108	MR_pc/pv587	Marchigiana	YES	Central Italy	16122, 16231, 169	T3	Already sequenced
MF475109	MR_pc/pv588	Marchigiana	YES	Central Italy	16122, 16231, 169	T3	Already sequenced
MF475110	MR_pc/pv589	Marchigiana	YES	Central Italy	16122, 16231, 169	T3	Already sequenced
MF475111	MR_pc/pv590	Marchigiana	YES	Central Italy	16122, 169	T3	Already sequenced
MF475112	MR_pc/pv591	Marchigiana	YES	Central Italy	16127, 169, 173	T3	Already sequenced
MF475113	MR_pc/pv592	Marchigiana	YES	Central Italy	16127, 169, 173	T3	Already sequenced
MF475114	MR_pc/pv593	Marchigiana	YES	Central Italy	16129, 16242, 166	T3	Already sequenced
MF475115	MR_pc/pv594	Marchigiana	YES	Central Italy	16147, 16248, 16260, 8, 24, 169	T3	Already sequenced
MF475116	MR_pc/pv595	Marchigiana	YES	Central Italy	16165, 169	T3	Already sequenced
MF475117	MR_pc/pv596	Marchigiana	YES	Central Italy	16165, 169	T3	Already sequenced
MF475118	MR_pc/pv597	Marchigiana	YES	Central Italy	16197, 16301, 169	T3	Already sequenced
MF475119	MR_pc/pv598	Marchigiana	YES	Central Italy	16197, 16301, 169	T3	Already sequenced
MF475120	MR_pc/pv599	Marchigiana	YES	Central Italy	16231, 169	T3	Already sequenced
MF475121	MR_pc/pv600	Marchigiana	YES	Central Italy	16231, 169	T3	Already sequenced
MF475122	MR_pc/pv601	Marchigiana	YES	Central Italy	16231, 169	T3	Already sequenced
MF475123	MR_pc/pv602	Marchigiana	YES	Central Italy	16232, 16302	T3	Already sequenced
MF475124	MR_pc/pv603	Marchigiana	YES	Central Italy	16248d, 16301	T3	Already sequenced
MF475125	MR_pc/pv604	Marchigiana	YES	Central Italy	16248d, 16301	T3	Already sequenced
MF475126	MR_pc/pv605	Marchigiana	YES	Central Italy	16260, 169	T3	Already sequenced
MF475127	MR_pc/pv491	Marchigiana	YES	Central Italy	166, 173	T3	Already sequenced
MF475128	MR_pc/pv492	Marchigiana	YES	Central Italy	169, 173	T3	Already sequenced
MF475129	MR_pc/pv488	Marchigiana	YES	Central Italy	8, 169	T3	Already sequenced
MF475130	MR_pc/pv489	Marchigiana	YES	Central Italy	8, 169	T3	Already sequenced
MF475131	MR_pc/pv484	Marchigiana	YES	Central Italy	BRS	T3	Already sequenced
MF475132	MR_pc/pv485	Marchigiana	YES	Central Italy	BRS	T3	Already sequenced
MF475133	MR_pc/pv486	Marchigiana	YES	Central Italy	BRS	T3	Already sequenced
MF475134	MR_pc/pv487	Marchigiana	YES	Central Italy	BRS	T3	Already sequenced
MF475135	MA_pg4	Maremmana	YES	Central Italy	106	T3	Specifically collected for this study
MF475136	MA_pg2	Maremmana	YES	Central Italy	169	T3	Specifically collected for this study
MF475137	MA_pg7	Maremmana	YES	Central Italy	169	T3	Specifically collected for this study
MF475138	MA_pg16	Maremmana	YES	Central Italy	169	T3	Specifically collected for this study
MF475139	MA_pg25	Maremmana	YES	Central Italy	169	T3	Specifically collected for this study
MF475140	MA_pg33	Maremmana	YES	Central Italy	169	T3	Specifically collected for this study
MF475141	MA_pc/pv324	Maremmana	YES	Central Italy	169	T3	Already sequenced
MF475142	MA_pg20	Maremmana	YES	Central Italy	16022	T3	Specifically collected for this study
MF475143	MA_pg3	Maremmana	YES	Central Italy	16042	T3	Specifically collected for this study
MF475144	MA_pg21	Maremmana	YES	Central Italy	16042	T3	Specifically collected for this study
MF475145	MA_pg28	Maremmana	YES	Central Italy	16042	T3	Specifically collected for this study
MF475146	MA_pg14	Maremmana	YES	Central Italy	16301	T3	Specifically collected for this study
MF475147	MA_pg31	Maremmana	YES	Central Italy	16301	T3	Specifically collected for this study
MF475148	MA_pg8	Maremmana	YES	Central Italy	15831, 16058, 16113 , 169	T3	Specifically collected for this study
MF475149	MA_pg17	Maremmana	YES	Central Italy	15860, 169	T3	Specifically collected for this study
MF475150	MA_pg9	Maremmana	YES	Central Italy	15887, 169, 173	T3	Specifically collected for this study
MF475151	MA_pc/pv325	Maremmana	YES	Central Italy	15964, 169	T3	Already sequenced
MF475152	MA_pc/pv317	Maremmana	YES	Central Italy	15965, 16057C, 16058, 16185, 16246, 16255, 169	T2	Already sequenced
MF475153	MA_pc/pv318	Maremmana	YES	Central Italy	15965, 16057C, 16058, 16185, 16246, 16255, 169	T2	Already sequenced
MF475154	MA_pc/pv319	Maremmana	YES	Central Italy	15965, 16057C, 16058, 16185, 16246, 16255, 169	T2	Already sequenced
MF475155	MA_pg11	Maremmana	YES	Central Italy	16022, 16050, 16113, 16255, 169, 178	T1	Specifically collected for this study
MF475156	MA_pc/pv314	Maremmana	YES	Central Italy	16050, 16113, 16255, 169	T1	Already sequenced
MF475157	MA_pc/pv315	Maremmana	YES	Central Italy	16050, 16113, 16255, 169	T1	Already sequenced
MF475158	MA_pg10	Maremmana	YES	Central Italy	16050, 16113, 16255, 8 ,169	T1	Specifically collected for this study
MF475159	MA_pc/pv316	Maremmana	YES	Central Italy	16050, 16113, 16255, 8, 169	T1	Already sequenced
MF475160	MA_pg5	Maremmana	YES	Central Italy	16050, 16231, 169	T3	Specifically collected for this study
MF475161	MA_pc/pv326	Maremmana	YES	Central Italy	16057, 16074, 16200, 169	T3	Already sequenced
MF475162	MA_pg6	Maremmana	YES	Central Italy	16057, 16185, 16255, 169	T2	Specifically collected for this study
MF475163	MA_pg19	Maremmana	YES	Central Italy	16057, 16185, 16255, 169	T2	Specifically collected for this study
MF475164	MA_pg22	Maremmana	YES	Central Italy	16057, 16185, 16255, 169	T2	Specifically collected for this study
MF475165	MA_pg13	Maremmana	YES	Central Italy	16057C, 16058, 16185, 16255, 169	T2	Specifically collected for this study
MF475166	MA_pg1	Maremmana	YES	Central Italy	16057C, 16062, 16185, 16247, 16255, 16301, 169	T2	Specifically collected for this study
MF475167	MA_pg32	Maremmana	YES	Central Italy	16057C, 16122, 16128, 16185, 16255, 169	T2	Specifically collected for this study
MF475168	MA_pc/pv327	Maremmana	YES	Central Italy	16058, 16127, 16164, 106, 169	T3	Already sequenced
MF475169	MA_pg18	Maremmana	YES	Central Italy	16058, 169	T3	Specifically collected for this study
MF475170	MA_pg24	Maremmana	YES	Central Italy	16058, 169	T3	Specifically collected for this study
MF475171	MA_pg30	Maremmana	YES	Central Italy	16058, 169	T3	Specifically collected for this study
MF475172	MA_pc/pv328	Maremmana	YES	Central Italy	16058, 169	T3	Already sequenced
MF475173	MA_pc/pv329	Maremmana	YES	Central Italy	16068, 16164, 16247, 169, 173	T3	Already sequenced
MF475174	MA_pc/pv330	Maremmana	YES	Central Italy	16074, 16301, 8, 169, 173	T3	Already sequenced
MF475175	MA_pc/pv331	Maremmana	YES	Central Italy	16074, 16301, 8, 169, 173	T3	Already sequenced
MF475176	MA_pg26	Maremmana	YES	Central Italy	16074, 169, 173	T3	Specifically collected for this study
MF475177	MA_pg12	Maremmana	YES	Central Italy	16099, 16154, 169	T3	Specifically collected for this study
MF475178	MA_pg29	Maremmana	YES	Central Italy	16119, 169	T3	Specifically collected for this study
MF475179	MA_pc/pv332	Maremmana	YES	Central Italy	16119, 169	T3	Already sequenced
MF475180	MA_pc/pv333	Maremmana	YES	Central Italy	16119, 169	T3	Already sequenced
MF475181	MA_pc/pv334	Maremmana	YES	Central Italy	16133, 16139	T3	Already sequenced
MF475182	MA_pg35	Maremmana	YES	Central Italy	16147, 16260, 8, 24, 169	T3	Specifically collected for this study
MF475183	MA_pc/pv335	Maremmana	YES	Central Italy	16147, 16260, 8, 24, 169	T3	Already sequenced
MF475184	MA_pg23	Maremmana	YES	Central Italy	16231, 169, 190	T3	Specifically collected for this study
MF475185	MA_pg34	Maremmana	YES	Central Italy	16231, 169, 190	T3	Specifically collected for this study
MF475186	MA_pg15	Maremmana	YES	Central Italy	16248d, 16301, 169	T3	Specifically collected for this study
MF475187	MA_pc/pv323	Maremmana	YES	Central Italy	169, 173	T3	Already sequenced
MF475188	MA_pg27	Maremmana	YES	Central Italy	BRS	T3	Specifically collected for this study
MF475189	MA_pc/pv320	Maremmana	YES	Central Italy	BRS	T3	Already sequenced
MF475190	MA_pc/pv321	Maremmana	YES	Central Italy	BRS	T3	Already sequenced
MF475191	MA_pc/pv322	Maremmana	YES	Central Italy	BRS	T3	Already sequenced
MF475192	MO_pc/pv1245	Modicana	NO	Southern Italy	169	T3	Already sequenced
MF475193	MO_pc/pv1246	Modicana	NO	Southern Italy	169	T3	Already sequenced
MF475194	MO_pc/pv1247	Modicana	NO	Southern Italy	169	T3	Already sequenced
MF475195	MO_pc/pv1248	Modicana	NO	Southern Italy	169	T3	Already sequenced
MF475196	MO_pc/pv1249	Modicana	NO	Southern Italy	169	T3	Already sequenced
MF475197	MO_pgB1	Modicana	NO	Southern Italy	169	T3	Specifically collected for this study
MF475198	MO_pgC6	Modicana	NO	Southern Italy	169	T3	Specifically collected for this study
MF475199	MO_pgD2	Modicana	NO	Southern Italy	169	T3	Specifically collected for this study
MF475200	MO_pgD7	Modicana	NO	Southern Italy	169	T3	Specifically collected for this study
MF475201	MO_pc/pv1250	Modicana	NO	Southern Italy	16084	T3	Already sequenced
MF475202	MO_pc/pv1251	Modicana	NO	Southern Italy	16084	T3	Already sequenced
MF475203	MO_pgC1	Modicana	NO	Southern Italy	16260	T3	Specifically collected for this study
MF475204	MO_pgC2	Modicana	NO	Southern Italy	16260	T3	Specifically collected for this study
MF475205	MO_pgC5	Modicana	NO	Southern Italy	16016, 16050, 16113, 16255, 169	T1	Specifically collected for this study
MF475206	MO_pgD1	Modicana	NO	Southern Italy	16048, 16110A, 16112, 119, 169	T3	Specifically collected for this study
MF475207	MO_pgB3	Modicana	NO	Southern Italy	16050, 16113, 16119, 16167, 16255, 169	T1	Specifically collected for this study
MF475208	MO_pgB4	Modicana	NO	Southern Italy	16050, 16113, 16119, 16167, 16255, 169	T1	Specifically collected for this study
MF475209	MO_pgB5	Modicana	NO	Southern Italy	16050, 16113, 16119, 16167, 16255, 169	T1	Specifically collected for this study
MF475210	MO_pgC3	Modicana	NO	Southern Italy	16050, 16113, 16119, 16167, 16255, 169	T1	Specifically collected for this study
MF475211	MO_pgA1	Modicana	NO	Southern Italy	16050, 16113, 16255, 169	T1	Specifically collected for this study
MF475212	MO_pgD3	Modicana	NO	Southern Italy	16074, 163, 169	T3	Specifically collected for this study
MF475213	MO_pgD4	Modicana	NO	Southern Italy	16074, 163, 169	T3	Specifically collected for this study
MF475214	MO_pgD5	Modicana	NO	Southern Italy	16074, 163, 169	T3	Specifically collected for this study
MF475215	MO_pgD8	Modicana	NO	Southern Italy	16074, 163, 169	T3	Specifically collected for this study
MF475216	MO_pc/pv1252	Modicana	NO	Southern Italy	16140, 16246H, 16260, 173	T3	Already sequenced
MF475217	MO_pgD6	Modicana	NO	Southern Italy	16140, 16260, 173	T3	Specifically collected for this study
MF475218	MO_pgC4	Modicana	NO	Southern Italy	16200, 169	T3	Specifically collected for this study
MF475219	MO_pgB2	Modicana	NO	Southern Italy	16231, 169	T3	Specifically collected for this study
MF475220	MO_pc/pv1244	Modicana	NO	Southern Italy	169, 215insT	T3	Already sequenced
MF475221	MO_pc/pv1241	Modicana	NO	Southern Italy	BRS	T3	Already sequenced
MF475222	MO_pc/pv1242	Modicana	NO	Southern Italy	BRS	T3	Already sequenced
MF475223	MO_pc/pv1243	Modicana	NO	Southern Italy	BRS	T3	Already sequenced
MF475224	MP_pc/pv608	Mucco Pisano	YES	Central Italy	16042	T3	Already sequenced
MF475225	MP_pc/pv609	Mucco Pisano	YES	Central Italy	16042	T3	Already sequenced
MF475226	MP_pc/pv610	Mucco Pisano	YES	Central Italy	16042	T3	Already sequenced
MF475227	MP_pc/pv611	Mucco Pisano	YES	Central Italy	15823, 16247, 169, 173	T3	Already sequenced
MF475228	MP_pc/pv612	Mucco Pisano	YES	Central Italy	15823, 16247, 169, 173	T3	Already sequenced
MF475229	MP_pc/pv613	Mucco Pisano	YES	Central Italy	15910, 16302, 169	T3	Already sequenced
MF475230	MP_pc/pv614	Mucco Pisano	YES	Central Italy	15910, 16302, 169	T3	Already sequenced
MF475231	MP_pc/pv615	Mucco Pisano	YES	Central Italy	15910, 16302, 169	T3	Already sequenced
MF475232	MP_pc/pv616	Mucco Pisano	YES	Central Italy	15910, 16302, 169	T3	Already sequenced
MF475233	MP_pc/pv617	Mucco Pisano	YES	Central Italy	15964, 16054T, 16139, 16301, 169	T3	Already sequenced
MF475234	MP_pc/pv618	Mucco Pisano	YES	Central Italy	16086, 169	T3	Already sequenced
MF475235	MP_pc/pv619	Mucco Pisano	YES	Central Italy	16086, 169	T3	Already sequenced
MF475236	MP_pc/pv620	Mucco Pisano	YES	Central Italy	16086, 169	T3	Already sequenced
MF475237	MP_pc/pv621	Mucco Pisano	YES	Central Italy	16086, 169	T3	Already sequenced
MF475238	MP_pc/pv622	Mucco Pisano	YES	Central Italy	16126, 169	T3	Already sequenced
MF475239	MP_pc/pv623	Mucco Pisano	YES	Central Italy	16126, 169	T3	Already sequenced
MF475240	MP_pc/pv624	Mucco Pisano	YES	Central Italy	16126, 169	T3	Already sequenced
MF475241	MP_pc/pv625	Mucco Pisano	YES	Central Italy	16126, 169	T3	Already sequenced
MF475242	MP_pc/pv626	Mucco Pisano	YES	Central Italy	16126, 169	T3	Already sequenced
MF475243	MP_pc/pv627	Mucco Pisano	YES	Central Italy	16126, 169	T3	Already sequenced
MF475244	MP_pc/pv628	Mucco Pisano	YES	Central Italy	16126, 169	T3	Already sequenced
MF475245	MP_pc/pv629	Mucco Pisano	YES	Central Italy	16126, 169	T3	Already sequenced
MF475246	MP_pc/pv630	Mucco Pisano	YES	Central Italy	16126, 169	T3	Already sequenced
MF475247	MP_pc/pv631	Mucco Pisano	YES	Central Italy	16126, 169	T3	Already sequenced
MF475248	MP_pc/pv632	Mucco Pisano	YES	Central Italy	16126, 169	T3	Already sequenced
MF475249	MP_pc/pv633	Mucco Pisano	YES	Central Italy	16126, 169	T3	Already sequenced
MF475250	MP_pc/pv634	Mucco Pisano	YES	Central Italy	16126, 169	T3	Already sequenced
MF475251	MP_pc/pv635	Mucco Pisano	YES	Central Italy	16147, 8, 24, 169	T3	Already sequenced
MF475252	MP_pc/pv636	Mucco Pisano	YES	Central Italy	16247, 169, 173	T3	Already sequenced
MF475253	MP_pc/pv637	Mucco Pisano	YES	Central Italy	16247, 169, 173	T3	Already sequenced
MF475254	MP_pc/pv638	Mucco Pisano	YES	Central Italy	16247, 169, 173	T3	Already sequenced
MF475255	MP_pc/pv606	Mucco Pisano	YES	Central Italy	BRS	T3	Already sequenced
MF475256	MP_pc/pv607	Mucco Pisano	YES	Central Italy	BRS	T3	Already sequenced
MF475257	RP_pc/pv1139	Pezzata Rossa Italiana	NO	Northern Italy	106	T3	Already sequenced
MF475258	RP_pc/pv1144	Pezzata Rossa Italiana	NO	Northern Italy	169	T3	Already sequenced
MF475259	RP_pc/pv1145	Pezzata Rossa Italiana	NO	Northern Italy	169	T3	Already sequenced
MF475260	RP_pc/pv1146	Pezzata Rossa Italiana	NO	Northern Italy	169	T3	Already sequenced
MF475261	RP_pc/pv1147	Pezzata Rossa Italiana	NO	Northern Italy	169	T3	Already sequenced
MF475262	RP_pc/pv1148	Pezzata Rossa Italiana	NO	Northern Italy	169	T3	Already sequenced
MF475263	RP_pc/pv1149	Pezzata Rossa Italiana	NO	Northern Italy	169	T3	Already sequenced
MF475264	RP_pc/pv1150	Pezzata Rossa Italiana	NO	Northern Italy	169	T3	Already sequenced
MF475265	RP_pc/pv1151	Pezzata Rossa Italiana	NO	Northern Italy	169	T3	Already sequenced
MF475266	RP_pc/pv1152	Pezzata Rossa Italiana	NO	Northern Italy	169	T3	Already sequenced
MF475267	RP_pc/pv1153	Pezzata Rossa Italiana	NO	Northern Italy	169	T3	Already sequenced
MF475268	RP_pc/pv1154	Pezzata Rossa Italiana	NO	Northern Italy	169	T3	Already sequenced
MF475269	RP_pc/pv1155	Pezzata Rossa Italiana	NO	Northern Italy	169	T3	Already sequenced
MF475270	RP_pc/pv1156	Pezzata Rossa Italiana	NO	Northern Italy	169	T3	Already sequenced
MF475271	RP_pc/pv1157	Pezzata Rossa Italiana	NO	Northern Italy	169	T3	Already sequenced
MF475272	RP_pc/pv1158	Pezzata Rossa Italiana	NO	Northern Italy	173	T3	Already sequenced
MF475273	RP_pc/pv1159	Pezzata Rossa Italiana	NO	Northern Italy	16049	T3	Already sequenced
MF475274	RP_pc/pv1160	Pezzata Rossa Italiana	NO	Northern Italy	16070	T3	Already sequenced
MF475275	RP_pc/pv1161	Pezzata Rossa Italiana	NO	Northern Italy	16074	T3	Already sequenced
MF475276	RP_pc/pv1162	Pezzata Rossa Italiana	NO	Northern Italy	16084	T3	Already sequenced
MF475277	RP_pc/pv1163	Pezzata Rossa Italiana	NO	Northern Italy	16085	T3	Already sequenced
MF475278	RP_pc/pv1164	Pezzata Rossa Italiana	NO	Northern Italy	16085	T3	Already sequenced
MF475279	RP_pc/pv1165	Pezzata Rossa Italiana	NO	Northern Italy	16127	T3	Already sequenced
MF475280	RP_pc/pv1166	Pezzata Rossa Italiana	NO	Northern Italy	16141	T3	Already sequenced
MF475281	RP_pc/pv1167	Pezzata Rossa Italiana	NO	Northern Italy	16141	T3	Already sequenced
MF475282	RP_pc/pv1168	Pezzata Rossa Italiana	NO	Northern Italy	16195	T3	Already sequenced
MF475283	RP_pc/pv1169	Pezzata Rossa Italiana	NO	Northern Italy	16301	T3	Already sequenced
MF475284	RP_pc/pv1140	Pezzata Rossa Italiana	NO	Northern Italy	119, 169	T3	Already sequenced
MF475285	RP_pc/pv1141	Pezzata Rossa Italiana	NO	Northern Italy	119, 169	T3	Already sequenced
MF475286	RP_pc/pv1142	Pezzata Rossa Italiana	NO	Northern Italy	119, 169	T3	Already sequenced
MF475287	RP_pc/pv1170	Pezzata Rossa Italiana	NO	Northern Italy	15838, 15957, 16127, 16301G, 169	T3	Already sequenced
MF475288	RP_pc/pv1171	Pezzata Rossa Italiana	NO	Northern Italy	15838, 15957, 16127, 16301G, 169	T3	Already sequenced
MF475289	RP_pc/pv1172	Pezzata Rossa Italiana	NO	Northern Italy	15856, 190	T3	Already sequenced
MF475290	RP_pc/pv1240	Pezzata Rossa Italiana	NO	Northern Italy	15882, 16255, 163	T5	Already sequenced
MF475291	RP_pc/pv1173	Pezzata Rossa Italiana	NO	Northern Italy	15893, 16117, 16118, 169	T3	Already sequenced
MF475292	RP_pc/pv1174	Pezzata Rossa Italiana	NO	Northern Italy	15893, 169	T3	Already sequenced
MF475293	RP_pc/pv1175	Pezzata Rossa Italiana	NO	Northern Italy	15922, 169	T3	Already sequenced
MF475294	RP_pc/pv1118	Pezzata Rossa Italiana	NO	Northern Italy	15924, 15930, 16057C, 16084, 16121, 16185, 16255, 106, 169	T2	Already sequenced
MF475295	RP_pc/pv1176	Pezzata Rossa Italiana	NO	Northern Italy	15932, 15988, 16042, 173	T3	Already sequenced
MF475296	RP_pc/pv1177	Pezzata Rossa Italiana	NO	Northern Italy	15932, 16042, 16139, 16302, 173	T3	Already sequenced
MF475297	RP_pc/pv1178	Pezzata Rossa Italiana	NO	Northern Italy	15946, 15964, 16122, 16260, 169	T3	Already sequenced
MF475298	RP_pc/pv1179	Pezzata Rossa Italiana	NO	Northern Italy	15956, 169	T3	Already sequenced
MF475299	RP_pc/pv1180	Pezzata Rossa Italiana	NO	Northern Italy	15960, 16139	T3	Already sequenced
MF475300	RP_pc/pv1181	Pezzata Rossa Italiana	NO	Northern Italy	15965, 169	T3	Already sequenced
MF475301	RP_pc/pv1182	Pezzata Rossa Italiana	NO	Northern Italy	15965, 169	T3	Already sequenced
MF475302	RP_pc/pv1183	Pezzata Rossa Italiana	NO	Northern Italy	15965, 169, 177	T3	Already sequenced
MF475303	RP_pc/pv1117	Pezzata Rossa Italiana	NO	Northern Italy	16022, 16050, 16113, 16255, 169	T1	Already sequenced
MF475304	RP_pc/pv1184	Pezzata Rossa Italiana	NO	Northern Italy	16022, 169	T3	Already sequenced
MF475305	RP_pc/pv1185	Pezzata Rossa Italiana	NO	Northern Italy	16031, 16057, 16122, 16128, 16291, 169	T3	Already sequenced
MF475306	RP_pc/pv1186	Pezzata Rossa Italiana	NO	Northern Italy	16031, 16057, 16122, 16128, 16291, 169	T3	Already sequenced
MF475307	RP_pc/pv1187	Pezzata Rossa Italiana	NO	Northern Italy	16042, 16058, 16231	T3	Already sequenced
MF475308	RP_pc/pv1188	Pezzata Rossa Italiana	NO	Northern Italy	16042, 16083, 173	T3	Already sequenced
MF475309	RP_pc/pv1189	Pezzata Rossa Italiana	NO	Northern Italy	16042, 173	T3	Already sequenced
MF475310	RP_pc/pv1190	Pezzata Rossa Italiana	NO	Northern Italy	16046, 173	T3	Already sequenced
MF475311	RP_pc/pv1191	Pezzata Rossa Italiana	NO	Northern Italy	16049, 169	T3	Already sequenced
MF475312	RP_pc/pv1192	Pezzata Rossa Italiana	NO	Northern Italy	16050, 16058, 169	T3	Already sequenced
MF475313	RP_pc/pv1193	Pezzata Rossa Italiana	NO	Northern Italy	16057, 106, 169	T3	Already sequenced
MF475314	RP_pc/pv1194	Pezzata Rossa Italiana	NO	Northern Italy	16057, 106, 169	T3	Already sequenced
MF475315	RP_pc/pv1195	Pezzata Rossa Italiana	NO	Northern Italy	16057, 16108, 16248d, 16301, 166	T3	Already sequenced
MF475316	RP_pc/pv1196	Pezzata Rossa Italiana	NO	Northern Italy	16057, 16122, 16128, 106, 169	T3	Already sequenced
MF475317	RP_pc/pv1197	Pezzata Rossa Italiana	NO	Northern Italy	16057, 16122, 16128, 169	T3	Already sequenced
MF475318	RP_pc/pv1119	Pezzata Rossa Italiana	NO	Northern Italy	16057C, 16058, 16185, 16255, 169	T2	Already sequenced
MF475319	RP_pc/pv1120	Pezzata Rossa Italiana	NO	Northern Italy	16057C, 16058, 16185, 16255, 169	T2	Already sequenced
MF475320	RP_pc/pv1121	Pezzata Rossa Italiana	NO	Northern Italy	16057C, 16127, 16185, 16255, 169	T2	Already sequenced
MF475321	RP_pc/pv1122	Pezzata Rossa Italiana	NO	Northern Italy	16057C, 16135, 16185, 16255, 169	T2	Already sequenced
MF475322	RP_pc/pv1123	Pezzata Rossa Italiana	NO	Northern Italy	16057C, 16135, 16185, 16255, 169	T2	Already sequenced
MF475323	RP_pc/pv1124	Pezzata Rossa Italiana	NO	Northern Italy	16057C, 16185, 16255, 106, 169	T2	Already sequenced
MF475324	RP_pc/pv1125	Pezzata Rossa Italiana	NO	Northern Italy	16057C, 16185, 16255, 106, 169	T2	Already sequenced
MF475325	RP_pc/pv1126	Pezzata Rossa Italiana	NO	Northern Italy	16057C, 16185, 16255, 169	T2	Already sequenced
MF475326	RP_pc/pv1127	Pezzata Rossa Italiana	NO	Northern Italy	16057C, 16185, 16255, 169	T2	Already sequenced
MF475327	RP_pc/pv1198	Pezzata Rossa Italiana	NO	Northern Italy	16058, 16133, 16246, 16302, 169	T3	Already sequenced
MF475328	RP_pc/pv1199	Pezzata Rossa Italiana	NO	Northern Italy	16058, 16229, 2, 169	T3	Already sequenced
MF475329	RP_pc/pv1200	Pezzata Rossa Italiana	NO	Northern Italy	16058, 16301	T3	Already sequenced
MF475330	RP_pc/pv1201	Pezzata Rossa Italiana	NO	Northern Italy	16069, 169	T3	Already sequenced
MF475331	RP_pc/pv1202	Pezzata Rossa Italiana	NO	Northern Italy	16069, 169	T3	Already sequenced
MF475332	RP_pc/pv1203	Pezzata Rossa Italiana	NO	Northern Italy	16073, 8	T3	Already sequenced
MF475333	RP_pc/pv1204	Pezzata Rossa Italiana	NO	Northern Italy	16073, 8, 169	T3	Already sequenced
MF475334	RP_pc/pv1205	Pezzata Rossa Italiana	NO	Northern Italy	16074, 16085, 16200, 215insT	T3	Already sequenced
MF475335	RP_pc/pv1206	Pezzata Rossa Italiana	NO	Northern Italy	16074, 16113, 16250, 57	T3	Already sequenced
MF475336	RP_pc/pv1207	Pezzata Rossa Italiana	NO	Northern Italy	16074, 16135, 8, 169	T3	Already sequenced
MF475337	RP_pc/pv1208	Pezzata Rossa Italiana	NO	Northern Italy	16074, 16135, 8, 169	T3	Already sequenced
MF475338	RP_pc/pv1209	Pezzata Rossa Italiana	NO	Northern Italy	16074, 16247, 173	T3	Already sequenced
MF475339	RP_pc/pv1210	Pezzata Rossa Italiana	NO	Northern Italy	16074, 16250, 16302	T3	Already sequenced
MF475340	RP_pc/pv1211	Pezzata Rossa Italiana	NO	Northern Italy	16074, 16250, 215insT	T3	Already sequenced
MF475341	RP_pc/pv1212	Pezzata Rossa Italiana	NO	Northern Italy	16074, 8, 169	T3	Already sequenced
MF475342	RP_pc/pv1213	Pezzata Rossa Italiana	NO	Northern Italy	16076, 16123, 169	T3	Already sequenced
MF475343	RP_pc/pv1214	Pezzata Rossa Italiana	NO	Northern Italy	16076, 16250	T3	Already sequenced
MF475344	RP_pc/pv1215	Pezzata Rossa Italiana	NO	Northern Italy	16076, 169	T3	Already sequenced
MF475345	RP_pc/pv1216	Pezzata Rossa Italiana	NO	Northern Italy	16083, 16085, 16122, 16291	T3	Already sequenced
MF475346	RP_pc/pv1217	Pezzata Rossa Italiana	NO	Northern Italy	16083, 16122, 169, 215insT	T3	Already sequenced
MF475347	RP_pc/pv1218	Pezzata Rossa Italiana	NO	Northern Italy	16092, 169	T3	Already sequenced
MF475348	RP_pc/pv1219	Pezzata Rossa Italiana	NO	Northern Italy	16092, 169	T3	Already sequenced
MF475349	RP_pc/pv1220	Pezzata Rossa Italiana	NO	Northern Italy	16109, 106, 169	T3	Already sequenced
MF475350	RP_pc/pv1221	Pezzata Rossa Italiana	NO	Northern Italy	16109, 169	T3	Already sequenced
MF475351	RP_pc/pv1222	Pezzata Rossa Italiana	NO	Northern Italy	16113, 16301	T3	Already sequenced
MF475352	RP_pc/pv1223	Pezzata Rossa Italiana	NO	Northern Italy	16117, 16139, 16301, 169	T3	Already sequenced
MF475353	RP_pc/pv1224	Pezzata Rossa Italiana	NO	Northern Italy	16119, 169, 177	T3	Already sequenced
MF475354	RP_pc/pv1225	Pezzata Rossa Italiana	NO	Northern Italy	16122, 169	T3	Already sequenced
MF475355	RP_pc/pv1226	Pezzata Rossa Italiana	NO	Northern Italy	16139, 16164, 169	T3	Already sequenced
MF475356	RP_pc/pv1227	Pezzata Rossa Italiana	NO	Northern Italy	16139, 16231, 16247, 16302, 166, 169	T3	Already sequenced
MF475357	RP_pc/pv1228	Pezzata Rossa Italiana	NO	Northern Italy	16139, 178	T3	Already sequenced
MF475358	RP_pc/pv1229	Pezzata Rossa Italiana	NO	Northern Italy	16141, 173	T3	Already sequenced
MF475359	RP_pc/pv1230	Pezzata Rossa Italiana	NO	Northern Italy	16141, 173	T3	Already sequenced
MF475360	RP_pc/pv1231	Pezzata Rossa Italiana	NO	Northern Italy	16143, 143, 169	T3	Already sequenced
MF475361	RP_pc/pv1232	Pezzata Rossa Italiana	NO	Northern Italy	16147, 169	T3	Already sequenced
MF475362	RP_pc/pv1233	Pezzata Rossa Italiana	NO	Northern Italy	16196, 169	T3	Already sequenced
MF475363	RP_pc/pv1234	Pezzata Rossa Italiana	NO	Northern Italy	16196, 169	T3	Already sequenced
MF475364	RP_pc/pv1235	Pezzata Rossa Italiana	NO	Northern Italy	16231, 106, 169	T3	Already sequenced
MF475365	RP_pc/pv1236	Pezzata Rossa Italiana	NO	Northern Italy	16232, 16302	T3	Already sequenced
MF475366	RP_pc/pv1237	Pezzata Rossa Italiana	NO	Northern Italy	16250, 169	T3	Already sequenced
MF475367	RP_pc/pv1238	Pezzata Rossa Italiana	NO	Northern Italy	16260, 169	T3	Already sequenced
MF475368	RP_pc/pv1239	Pezzata Rossa Italiana	NO	Northern Italy	16301, 166	T3	Already sequenced
MF475369	RP_pc/pv1143	Pezzata Rossa Italiana	NO	Northern Italy	169, 190	T3	Already sequenced
MF475370	RP_pc/pv1136	Pezzata Rossa Italiana	NO	Northern Italy	4, 8, 169	T3	Already sequenced
MF475371	RP_pc/pv1137	Pezzata Rossa Italiana	NO	Northern Italy	8, 169	T3	Already sequenced
MF475372	RP_pc/pv1138	Pezzata Rossa Italiana	NO	Northern Italy	8, 169	T3	Already sequenced
MF475373	RP_pc/pv1128	Pezzata Rossa Italiana	NO	Northern Italy	BRS	T3	Already sequenced
MF475374	RP_pc/pv1129	Pezzata Rossa Italiana	NO	Northern Italy	BRS	T3	Already sequenced
MF475375	RP_pc/pv1130	Pezzata Rossa Italiana	NO	Northern Italy	BRS	T3	Already sequenced
MF475376	RP_pc/pv1131	Pezzata Rossa Italiana	NO	Northern Italy	BRS	T3	Already sequenced
MF475377	RP_pc/pv1132	Pezzata Rossa Italiana	NO	Northern Italy	BRS	T3	Already sequenced
MF475378	RP_pc/pv1133	Pezzata Rossa Italiana	NO	Northern Italy	BRS	T3	Already sequenced
MF475379	RP_pc/pv1134	Pezzata Rossa Italiana	NO	Northern Italy	BRS	T3	Already sequenced
MF475380	RP_pc/pv1135	Pezzata Rossa Italiana	NO	Northern Italy	BRS	T3	Already sequenced
MF475381	PI_pc/pv652	Piemontese	YES	Northern Italy	169	T3	Already sequenced
MF475382	PI_pc/pv653	Piemontese	YES	Northern Italy	169	T3	Already sequenced
MF475383	PI_pc/pv654	Piemontese	YES	Northern Italy	169	T3	Already sequenced
MF475384	PI_pc/pv655	Piemontese	YES	Northern Italy	169	T3	Already sequenced
MF475385	PI_pc/pv656	Piemontese	YES	Northern Italy	169	T3	Already sequenced
MF475386	PI_pc/pv657	Piemontese	YES	Northern Italy	169	T3	Already sequenced
MF475387	PI_pc/pv658	Piemontese	YES	Northern Italy	178	T3	Already sequenced
MF475388	PI_pc/pv659	Piemontese	YES	Northern Italy	15900	T3	Already sequenced
MF475389	PI_pc/pv660	Piemontese	YES	Northern Italy	15960	T3	Already sequenced
MF475390	PI_pc/pv661	Piemontese	YES	Northern Italy	16050	T3	Already sequenced
MF475391	PI_pc/pv662	Piemontese	YES	Northern Italy	16118	T3	Already sequenced
MF475392	PI_pc/pv663	Piemontese	YES	Northern Italy	16118	T3	Already sequenced
MF475393	PI_pc/pv664	Piemontese	YES	Northern Italy	16140	T3	Already sequenced
MF475394	PI_pc/pv665	Piemontese	YES	Northern Italy	16140	T3	Already sequenced
MF475395	PI_pc/pv666	Piemontese	YES	Northern Italy	16231	T3	Already sequenced
MF475396	PI_pc/pv667	Piemontese	YES	Northern Italy	16302	T3	Already sequenced
MF475397	PI_pc/pv668	Piemontese	YES	Northern Italy	15838, 169	T3	Already sequenced
MF475398	PI_pc/pv669	Piemontese	YES	Northern Italy	15838, 169	T3	Already sequenced
MF475399	PI_pc/pv670	Piemontese	YES	Northern Italy	15883, 16109, 16131	T3	Already sequenced
MF475400	PI_pc/pv671	Piemontese	YES	Northern Italy	15891, 15939, 16085, 173	T3	Already sequenced
MF475401	PI_pc/pv672	Piemontese	YES	Northern Italy	15891, 15939, 16085, 173	T3	Already sequenced
MF475402	PI_pc/pv673	Piemontese	YES	Northern Italy	15921, 16231, 169	T3	Already sequenced
MF475403	PI_pc/pv674	Piemontese	YES	Northern Italy	15952, 16022, 16141	T3	Already sequenced
MF475404	PI_pc/pv675	Piemontese	YES	Northern Italy	15965, 16137	T3	Already sequenced
MF475405	PI_pc/pv676	Piemontese	YES	Northern Italy	16004, 16110, 169	T3	Already sequenced
MF475406	PI_pc/pv677	Piemontese	YES	Northern Italy	16004, 16110, 169	T3	Already sequenced
MF475407	PI_pc/pv678	Piemontese	YES	Northern Italy	16022, 169	T3	Already sequenced
MF475408	PI_pc/pv679	Piemontese	YES	Northern Italy	16022, 169	T3	Already sequenced
MF475409	PI_pc/pv680	Piemontese	YES	Northern Italy	16022, 169	T3	Already sequenced
MF475410	PI_pc/pv681	Piemontese	YES	Northern Italy	16042, 16057, 173	T3	Already sequenced
MF475411	PI_pc/pv682	Piemontese	YES	Northern Italy	16042, 173	T3	Already sequenced
MF475412	PI_pc/pv683	Piemontese	YES	Northern Italy	16042, 173	T3	Already sequenced
MF475413	PI_pc/pv684	Piemontese	YES	Northern Italy	16048, 169	T3	Already sequenced
MF475414	PI_pc/pv685	Piemontese	YES	Northern Italy	16048, 169	T3	Already sequenced
MF475415	PI_pc/pv686	Piemontese	YES	Northern Italy	16050, 16058, 106	T3	Already sequenced
MF475416	PI_pc/pv687	Piemontese	YES	Northern Italy	16050, 16058, 106, 169	T3	Already sequenced
MF475417	PI_pc/pv688	Piemontese	YES	Northern Italy	16055, 16301	T3	Already sequenced
MF475418	PI_pc/pv689	Piemontese	YES	Northern Italy	16056, 169	T3	Already sequenced
MF475419	PI_pc/pv639	Piemontese	YES	Northern Italy	16057C, 16058, 16125, 16185, 16255	T2	Already sequenced
MF475420	PI_pc/pv640	Piemontese	YES	Northern Italy	16057C, 16058, 16125, 16185, 16255, 169	T2	Already sequenced
MF475421	PI_pc/pv690	Piemontese	YES	Northern Italy	16058, 16074, 16250	T3	Already sequenced
MF475422	PI_pc/pv691	Piemontese	YES	Northern Italy	16058, 169	T3	Already sequenced
MF475423	PI_pc/pv692	Piemontese	YES	Northern Italy	16062, 16135	T3	Already sequenced
MF475424	PI_pc/pv693	Piemontese	YES	Northern Italy	16073, 169	T3	Already sequenced
MF475425	PI_pc/pv694	Piemontese	YES	Northern Italy	16074, 16250	T3	Already sequenced
MF475426	PI_pc/pv695	Piemontese	YES	Northern Italy	16074, 16250	T3	Already sequenced
MF475427	PI_pc/pv696	Piemontese	YES	Northern Italy	16074, 16250	T3	Already sequenced
MF475428	PI_pc/pv697	Piemontese	YES	Northern Italy	16074, 16250	T3	Already sequenced
MF475429	PI_pc/pv698	Piemontese	YES	Northern Italy	16074, 16250, 57	T3	Already sequenced
MF475430	PI_pc/pv699	Piemontese	YES	Northern Italy	16086, 169	T3	Already sequenced
MF475431	PI_pc/pv700	Piemontese	YES	Northern Italy	16108, 106, 169	T3	Already sequenced
MF475432	PI_pc/pv701	Piemontese	YES	Northern Italy	16110, 169	T3	Already sequenced
MF475433	PI_pc/pv702	Piemontese	YES	Northern Italy	16139, 169	T3	Already sequenced
MF475434	PI_pc/pv703	Piemontese	YES	Northern Italy	16142, 16264, 169, 201	T3	Already sequenced
MF475435	PI_pc/pv704	Piemontese	YES	Northern Italy	16142, 16264, 169, 201	T3	Already sequenced
MF475436	PI_pc/pv705	Piemontese	YES	Northern Italy	16147, 16260, 169	T3	Already sequenced
MF475437	PI_pc/pv706	Piemontese	YES	Northern Italy	16250, 169	T3	Already sequenced
MF475438	PI_pc/pv707	Piemontese	YES	Northern Italy	16302, 119, 169	T3	Already sequenced
MF475439	PI_pc/pv708	Piemontese	YES	Northern Italy	16316, 163	T3	Already sequenced
MF475440	PI_pc/pv651	Piemontese	YES	Northern Italy	169, 190	T3	Already sequenced
MF475441	PI_pc/pv641	Piemontese	YES	Northern Italy	BRS	T3	Already sequenced
MF475442	PI_pc/pv642	Piemontese	YES	Northern Italy	BRS	T3	Already sequenced
MF475443	PI_pc/pv643	Piemontese	YES	Northern Italy	BRS	T3	Already sequenced
MF475444	PI_pc/pv644	Piemontese	YES	Northern Italy	BRS	T3	Already sequenced
MF475445	PI_pc/pv645	Piemontese	YES	Northern Italy	BRS	T3	Already sequenced
MF475446	PI_pc/pv646	Piemontese	YES	Northern Italy	BRS	T3	Already sequenced
MF475447	PI_pc/pv647	Piemontese	YES	Northern Italy	BRS	T3	Already sequenced
MF475448	PI_pc/pv648	Piemontese	YES	Northern Italy	BRS	T3	Already sequenced
MF475449	PI_pc/pv649	Piemontese	YES	Northern Italy	BRS	T3	Already sequenced
MF475450	PI_pc/pv650	Piemontese	YES	Northern Italy	BRS	T3	Already sequenced
MF475451	IP_pc/pv414	Podolica Italiana	YES	Southern Italy	106	T3	Already sequenced
MF475452	IP_pc/pv416	Podolica Italiana	YES	Southern Italy	166	T3	Already sequenced
MF475453	IP_pg38	Podolica Italiana	YES	Southern Italy	169	T3	Specifically collected for this study
MF475454	IP_pc/pv421	Podolica Italiana	YES	Southern Italy	169	T3	Already sequenced
MF475455	IP_pc/pv422	Podolica Italiana	YES	Southern Italy	169	T3	Already sequenced
MF475456	IP_pc/pv423	Podolica Italiana	YES	Southern Italy	169	T3	Already sequenced
MF475457	IP_pc/pv424	Podolica Italiana	YES	Southern Italy	169	T3	Already sequenced
MF475458	IP_pc/pv425	Podolica Italiana	YES	Southern Italy	169	T3	Already sequenced
MF475459	IP_pc/pv426	Podolica Italiana	YES	Southern Italy	169	T3	Already sequenced
MF475460	IP_pc/pv427	Podolica Italiana	YES	Southern Italy	169	T3	Already sequenced
MF475461	IP_pc/pv428	Podolica Italiana	YES	Southern Italy	169	T3	Already sequenced
MF475462	IP_pc/pv429	Podolica Italiana	YES	Southern Italy	173	T3	Already sequenced
MF475463	IP_pc/pv430	Podolica Italiana	YES	Southern Italy	15878	T3	Already sequenced
MF475464	IP_pg46	Podolica Italiana	YES	Southern Italy	15908	T3	Specifically collected for this study
MF475465	IP_pc/pv431	Podolica Italiana	YES	Southern Italy	16057	T3	Already sequenced
MF475466	IP_pc/pv432	Podolica Italiana	YES	Southern Italy	16057	T3	Already sequenced
MF475467	IP_pc/pv433	Podolica Italiana	YES	Southern Italy	16057	T3	Already sequenced
MF475468	IP_pc/pv415	Podolica Italiana	YES	Southern Italy	106, 169	T3	Already sequenced
MF475469	IP_pg39	Podolica Italiana	YES	Southern Italy	109, 169	T3	Specifically collected for this study
MF475470	IP_pg41	Podolica Italiana	YES	Southern Italy	109, 169	T3	Specifically collected for this study
MF475471	IP_pg42	Podolica Italiana	YES	Southern Italy	15878, 169	T3	Specifically collected for this study
MF475472	IP_pc/pv434	Podolica Italiana	YES	Southern Italy	15878, 169	T3	Already sequenced
MF475473	IP_pc/pv435	Podolica Italiana	YES	Southern Italy	15883, 15920, 16074, 169	T3	Already sequenced
MF475474	IP_pc/pv436	Podolica Italiana	YES	Southern Italy	15913, 16232, 169	T3	Already sequenced
MF475475	IP_pc/pv437	Podolica Italiana	YES	Southern Italy	15943H, 16119, 16231, 16250, 169	T3	Already sequenced
MF475476	IP_pc/pv438	Podolica Italiana	YES	Southern Italy	15943H, 16119, 16231, 16250, 169	T3	Already sequenced
MF475477	IP_pc/pv439	Podolica Italiana	YES	Southern Italy	15952, 16058, 106, 169	T3	Already sequenced
MF475478	IP_pc/pv440	Podolica Italiana	YES	Southern Italy	15952, 16058, 106, 169	T3	Already sequenced
MF475479	IP_pc/pv391	Podolica Italiana	YES	Southern Italy	16050, 16113, 16255	T1	Already sequenced
MF475480	IP_pc/pv392	Podolica Italiana	YES	Southern Italy	16050, 16113, 16255	T1	Already sequenced
MF475481	IP_pc/pv393	Podolica Italiana	YES	Southern Italy	16050, 16113, 16255	T1	Already sequenced
MF475482	IP_pc/pv394	Podolica Italiana	YES	Southern Italy	16050, 16113, 16255, 106, 169	T1	Already sequenced
MF475483	IP_pc/pv395	Podolica Italiana	YES	Southern Italy	16050, 16113, 16255, 169	T1	Already sequenced
MF475484	IP_pc/pv396	Podolica Italiana	YES	Southern Italy	16050, 16255, 169	T1	Already sequenced
MF475485	IP_pc/pv397	Podolica Italiana	YES	Southern Italy	16050, 16255, 169	T1	Already sequenced
MF475486	IP_pc/pv398	Podolica Italiana	YES	Southern Italy	16050, 16255, 169	T1	Already sequenced
MF475487	IP_pc/pv441	Podolica Italiana	YES	Southern Italy	16051, 16057, 16061, 169, 173	T3	Already sequenced
MF475488	IP_pc/pv442	Podolica Italiana	YES	Southern Italy	16057, 16074, 169	T3	Already sequenced
MF475489	IP_pc/pv443	Podolica Italiana	YES	Southern Italy	16057, 16074, 169	T3	Already sequenced
MF475490	IP_pg37	Podolica Italiana	YES	Southern Italy	16057, 16139	T3	Specifically collected for this study
MF475491	IP_pc/pv399	Podolica Italiana	YES	Southern Italy	16057C, 16085, 16185, 16255, 169	T2	Already sequenced
MF475492	IP_pc/pv400	Podolica Italiana	YES	Southern Italy	16057C, 16185, 16255, 169	T2	Already sequenced
MF475493	IP_pc/pv401	Podolica Italiana	YES	Southern Italy	16057C, 16185, 16255, 169	T2	Already sequenced
MF475494	IP_pc/pv444	Podolica Italiana	YES	Southern Italy	16058, 16127, 106, 169	T3	Already sequenced
MF475495	IP_pc/pv445	Podolica Italiana	YES	Southern Italy	16058, 16127, 106, 169, 190	T3	Already sequenced
MF475496	IP_pc/pv446	Podolica Italiana	YES	Southern Italy	16058, 16127, 16164, 106, 169	T3	Already sequenced
MF475497	IP_pg45	Podolica Italiana	YES	Southern Italy	16058, 169	T3	Specifically collected for this study
MF475498	IP_pc/pv447	Podolica Italiana	YES	Southern Italy	16058, 169	T3	Already sequenced
MF475499	IP_pc/pv448	Podolica Italiana	YES	Southern Italy	16058, 169	T3	Already sequenced
MF475500	IP_pg40	Podolica Italiana	YES	Southern Italy	16068, 16164, 16247, 169, 173	T3	Specifically collected for this study
MF475501	IP_pc/pv449	Podolica Italiana	YES	Southern Italy	16068, 16164, 16247, 169, 173	T3	Already sequenced
MF475502	IP_pc/pv450	Podolica Italiana	YES	Southern Italy	16074, 169	T3	Already sequenced
MF475503	IP_pc/pv451	Podolica Italiana	YES	Southern Italy	16074, 169	T3	Already sequenced
MF475504	IP_pg36	Podolica Italiana	YES	Southern Italy	16110, 106, 169	T3	Specifically collected for this study
MF475505	IP_pc/pv452	Podolica Italiana	YES	Southern Italy	16119, 169	T3	Already sequenced
MF475506	IP_pc/pv453	Podolica Italiana	YES	Southern Italy	16121, 16291, 169	T3	Already sequenced
MF475507	IP_pc/pv454	Podolica Italiana	YES	Southern Italy	16127, 106, 169	T3	Already sequenced
MF475508	IP_pc/pv455	Podolica Italiana	YES	Southern Italy	16131, 106, 169	T3	Already sequenced
MF475509	IP_pc/pv456	Podolica Italiana	YES	Southern Italy	16133, 169, 173	T3	Already sequenced
MF475510	IP_pg44	Podolica Italiana	YES	Southern Italy	16139, 16247d, 16301	T3	Specifically collected for this study
MF475511	IP_pc/pv457	Podolica Italiana	YES	Southern Italy	16147, 169	T3	Already sequenced
MF475512	IP_pc/pv458	Podolica Italiana	YES	Southern Italy	16200, 169	T3	Already sequenced
MF475513	IP_pc/pv459	Podolica Italiana	YES	Southern Italy	16231, 119, 169, 190	T3	Already sequenced
MF475514	IP_pc/pv460	Podolica Italiana	YES	Southern Italy	16231, 119, 169, 190	T3	Already sequenced
MF475515	IP_pc/pv461	Podolica Italiana	YES	Southern Italy	16231, 16302, 169	T3	Already sequenced
MF475516	IP_pc/pv462	Podolica Italiana	YES	Southern Italy	16231, 16302, 169	T3	Already sequenced
MF475517	IP_pc/pv463	Podolica Italiana	YES	Southern Italy	16231, 16302, 169	T3	Already sequenced
MF475518	IP_pc/pv464	Podolica Italiana	YES	Southern Italy	16231, 16302, 169	T3	Already sequenced
MF475519	IP_pc/pv465	Podolica Italiana	YES	Southern Italy	16248d, 16301	T3	Already sequenced
MF475520	IP_pc/pv466	Podolica Italiana	YES	Southern Italy	16248d, 16301	T3	Already sequenced
MF475521	IP_pg43	Podolica Italiana	YES	Southern Italy	169, 173	T3	Specifically collected for this study
MF475522	IP_pc/pv417	Podolica Italiana	YES	Southern Italy	169, 173	T3	Already sequenced
MF475523	IP_pc/pv418	Podolica Italiana	YES	Southern Italy	169, 173	T3	Already sequenced
MF475524	IP_pc/pv419	Podolica Italiana	YES	Southern Italy	169, 173	T3	Already sequenced
MF475525	IP_pc/pv420	Podolica Italiana	YES	Southern Italy	169, 173	T3	Already sequenced
MF475526	IP_pc/pv410	Podolica Italiana	YES	Southern Italy	8, 169	T3	Already sequenced
MF475527	IP_pc/pv411	Podolica Italiana	YES	Southern Italy	8, 169	T3	Already sequenced
MF475528	IP_pc/pv412	Podolica Italiana	YES	Southern Italy	8, 169	T3	Already sequenced
MF475529	IP_pc/pv413	Podolica Italiana	YES	Southern Italy	8, 169	T3	Already sequenced
MF475530	IP_pc/pv402	Podolica Italiana	YES	Southern Italy	BRS	T3	Already sequenced
MF475531	IP_pc/pv403	Podolica Italiana	YES	Southern Italy	BRS	T3	Already sequenced
MF475532	IP_pc/pv404	Podolica Italiana	YES	Southern Italy	BRS	T3	Already sequenced
MF475533	IP_pc/pv405	Podolica Italiana	YES	Southern Italy	BRS	T3	Already sequenced
MF475534	IP_pc/pv406	Podolica Italiana	YES	Southern Italy	BRS	T3	Already sequenced
MF475535	IP_pc/pv407	Podolica Italiana	YES	Southern Italy	BRS	T3	Already sequenced
MF475536	IP_pc/pv408	Podolica Italiana	YES	Southern Italy	BRS	T3	Already sequenced
MF475537	IP_pc/pv409	Podolica Italiana	YES	Southern Italy	BRS	T3	Already sequenced
MF475538	RE_pc/pv1256	Reggiana	NO	Northern Italy	169	T3	Already sequenced
MF475539	RE_pc/pv1257	Reggiana	NO	Northern Italy	169	T3	Already sequenced
MF475540	RE_pc/pv1258	Reggiana	NO	Northern Italy	169	T3	Already sequenced
MF475541	RE_pc/pv1259	Reggiana	NO	Northern Italy	169	T3	Already sequenced
MF475542	RE_pc/pv1260	Reggiana	NO	Northern Italy	169	T3	Already sequenced
MF475543	RE_pc/pv1261	Reggiana	NO	Northern Italy	169	T3	Already sequenced
MF475544	RE_pc/pv1262	Reggiana	NO	Northern Italy	169	T3	Already sequenced
MF475545	RE_pc/pv1263	Reggiana	NO	Northern Italy	169	T3	Already sequenced
MF475546	RE_pc/pv1264	Reggiana	NO	Northern Italy	169	T3	Already sequenced
MF475547	RE_pc/pv1265	Reggiana	NO	Northern Italy	169	T3	Already sequenced
MF475548	RE_pc/pv1266	Reggiana	NO	Northern Italy	169	T3	Already sequenced
MF475549	RE_pc/pv1267	Reggiana	NO	Northern Italy	169	T3	Already sequenced
MF475550	RE_pc/pv1268	Reggiana	NO	Northern Italy	169	T3	Already sequenced
MF475551	RE_pc/pv1269	Reggiana	NO	Northern Italy	169	T3	Already sequenced
MF475552	RE_pc/pv1270	Reggiana	NO	Northern Italy	16049	T3	Already sequenced
MF475553	RE_pc/pv1271	Reggiana	NO	Northern Italy	16049	T3	Already sequenced
MF475554	RE_pc/pv1272	Reggiana	NO	Northern Italy	16049	T3	Already sequenced
MF475555	RE_pc/pv1273	Reggiana	NO	Northern Italy	16118	T3	Already sequenced
MF475556	RE_pc/pv1255	Reggiana	NO	Northern Italy	119, 169, 190	T3	Already sequenced
MF475557	RE_pc/pv1274	Reggiana	NO	Northern Italy	15956, 106, 166, 169	T3	Already sequenced
MF475558	RE_pc/pv1275	Reggiana	NO	Northern Italy	15956, 169	T3	Already sequenced
MF475559	RE_pc/pv1276	Reggiana	NO	Northern Italy	15956, 169	T3	Already sequenced
MF475560	RE_pc/pv1277	Reggiana	NO	Northern Italy	15956, 169	T3	Already sequenced
MF475561	RE_pc/pv1278	Reggiana	NO	Northern Italy	15956, 169	T3	Already sequenced
MF475562	RE_pc/pv1279	Reggiana	NO	Northern Italy	16042, 106, 173	T3	Already sequenced
MF475563	RE_pc/pv1253	Reggiana	NO	Northern Italy	16050, 16113, 16255, 16260, 169	T1	Already sequenced
MF475564	RE_pc/pv1254	Reggiana	NO	Northern Italy	16050, 16113, 16255, 16260, 169	T1	Already sequenced
MF475565	RE_pc/pv1280	Reggiana	NO	Northern Italy	16057, 16119, 169	T3	Already sequenced
MF475566	RE_pc/pv1281	Reggiana	NO	Northern Italy	16058, 169	T3	Already sequenced
MF475567	RE_pc/pv1282	Reggiana	NO	Northern Italy	16058, 169	T3	Already sequenced
MF475568	RE_pc/pv1283	Reggiana	NO	Northern Italy	16074, 169	T3	Already sequenced
MF475569	RE_pc/pv1284	Reggiana	NO	Northern Italy	16074, 169	T3	Already sequenced
MF475570	RE_pc/pv1285	Reggiana	NO	Northern Italy	16074, 169	T3	Already sequenced
MF475571	RE_pc/pv1286	Reggiana	NO	Northern Italy	16074, 169	T3	Already sequenced
MF475572	RE_pc/pv1287	Reggiana	NO	Northern Italy	16075, 16126, 169	T3	Already sequenced
MF475573	RE_pc/pv1288	Reggiana	NO	Northern Italy	16075, 16126, 169	T3	Already sequenced
MF475574	RE_pc/pv1289	Reggiana	NO	Northern Italy	16092, 169, 173	T3	Already sequenced
MF475575	RE_pc/pv1290	Reggiana	NO	Northern Italy	16110, 169	T3	Already sequenced
MF475576	RO_pc/pv765	Romagnola	YES	Central Italy	106	T3	Already sequenced
MF475577	RO_pc/pv766	Romagnola	YES	Central Italy	169	T3	Already sequenced
MF475578	RO_pc/pv767	Romagnola	YES	Central Italy	169	T3	Already sequenced
MF475579	RO_pc/pv768	Romagnola	YES	Central Italy	169	T3	Already sequenced
MF475580	RO_pc/pv769	Romagnola	YES	Central Italy	169	T3	Already sequenced
MF475581	RO_pc/pv770	Romagnola	YES	Central Italy	169	T3	Already sequenced
MF475582	RO_pc/pv771	Romagnola	YES	Central Italy	169	T3	Already sequenced
MF475583	RO_pc/pv772	Romagnola	YES	Central Italy	169	T3	Already sequenced
MF475584	RO_pc/pv773	Romagnola	YES	Central Italy	169	T3	Already sequenced
MF475585	RO_pc/pv774	Romagnola	YES	Central Italy	169	T3	Already sequenced
MF475586	RO_pc/pv775	Romagnola	YES	Central Italy	169	T3	Already sequenced
MF475587	RO_pc/pv776	Romagnola	YES	Central Italy	169	T3	Already sequenced
MF475588	RO_pc/pv777	Romagnola	YES	Central Italy	169	T3	Already sequenced
MF475589	RO_pc/pv778	Romagnola	YES	Central Italy	169	T3	Already sequenced
MF475590	RO_pc/pv779	Romagnola	YES	Central Italy	169	T3	Already sequenced
MF475591	RO_pc/pv780	Romagnola	YES	Central Italy	169	T3	Already sequenced
MF475592	RO_pc/pv781	Romagnola	YES	Central Italy	169	T3	Already sequenced
MF475593	RO_pc/pv782	Romagnola	YES	Central Italy	169	T3	Already sequenced
MF475594	RO_pc/pv783	Romagnola	YES	Central Italy	169	T3	Already sequenced
MF475595	RO_pc/pv784	Romagnola	YES	Central Italy	169	T3	Already sequenced
MF475596	RO_pc/pv785	Romagnola	YES	Central Italy	16022	T3	Already sequenced
MF475597	RO_pc/pv786	Romagnola	YES	Central Italy	16084	T3	Already sequenced
MF475598	RO_pc/pv787	Romagnola	YES	Central Italy	16119	T3	Already sequenced
MF475599	RO_pc/pv788	Romagnola	YES	Central Italy	16185	T3	Already sequenced
MF475600	RO_pc/pv789	Romagnola	YES	Central Italy	16195	T3	Already sequenced
MF475601	RO_pc/pv790	Romagnola	YES	Central Italy	16195	T3	Already sequenced
MF475602	RO_pc/pv791	Romagnola	YES	Central Italy	16195	T3	Already sequenced
MF475603	RO_pc/pv792	Romagnola	YES	Central Italy	16195	T3	Already sequenced
MF475604	RO_pc/pv793	Romagnola	YES	Central Italy	16195	T3	Already sequenced
MF475605	RO_pc/pv794	Romagnola	YES	Central Italy	16195	T3	Already sequenced
MF475606	RO_pc/pv795	Romagnola	YES	Central Italy	16195	T3	Already sequenced
MF475607	RO_pc/pv796	Romagnola	YES	Central Italy	16195	T3	Already sequenced
MF475608	RO_pc/pv797	Romagnola	YES	Central Italy	16195	T3	Already sequenced
MF475609	RO_pc/pv798	Romagnola	YES	Central Italy	16195	T3	Already sequenced
MF475610	RO_pc/pv799	Romagnola	YES	Central Italy	16195	T3	Already sequenced
MF475611	RO_pc/pv800	Romagnola	YES	Central Italy	16195	T3	Already sequenced
MF475612	RO_pc/pv801	Romagnola	YES	Central Italy	16195	T3	Already sequenced
MF475613	RO_pc/pv802	Romagnola	YES	Central Italy	16195	T3	Already sequenced
MF475614	RO_pc/pv803	Romagnola	YES	Central Italy	15838, 169	T3	Already sequenced
MF475615	RO_pc/pv804	Romagnola	YES	Central Italy	15838, 169	T3	Already sequenced
MF475616	RO_pc/pv805	Romagnola	YES	Central Italy	15952, 169	T3	Already sequenced
MF475617	RO_pc/pv806	Romagnola	YES	Central Italy	15952, 169	T3	Already sequenced
MF475618	RO_pc/pv807	Romagnola	YES	Central Italy	15952, 169	T3	Already sequenced
MF475619	RO_pc/pv808	Romagnola	YES	Central Italy	15952, 169	T3	Already sequenced
MF475620	RO_pc/pv809	Romagnola	YES	Central Italy	15952, 169	T3	Already sequenced
MF475621	RO_pc/pv810	Romagnola	YES	Central Italy	15952, 169	T3	Already sequenced
MF475622	RO_pc/pv811	Romagnola	YES	Central Italy	15952, 169	T3	Already sequenced
MF475623	RO_pc/pv812	Romagnola	YES	Central Italy	15952, 169	T3	Already sequenced
MF475624	RO_pc/pv813	Romagnola	YES	Central Italy	15952, 169	T3	Already sequenced
MF475625	RO_pc/pv814	Romagnola	YES	Central Italy	15952, 169	T3	Already sequenced
MF475626	RO_pc/pv815	Romagnola	YES	Central Italy	15952, 169	T3	Already sequenced
MF475627	RO_pc/pv816	Romagnola	YES	Central Italy	15952, 169	T3	Already sequenced
MF475628	RO_pc/pv817	Romagnola	YES	Central Italy	15952, 169	T3	Already sequenced
MF475629	RO_pc/pv818	Romagnola	YES	Central Italy	15952, 169	T3	Already sequenced
MF475630	RO_pc/pv819	Romagnola	YES	Central Italy	15952, 169	T3	Already sequenced
MF475631	RO_pc/pv820	Romagnola	YES	Central Italy	15952, 169	T3	Already sequenced
MF475632	RO_pc/pv821	Romagnola	YES	Central Italy	15952, 169	T3	Already sequenced
MF475633	RO_pc/pv822	Romagnola	YES	Central Italy	15955, 16122, 16135, 169	T3	Already sequenced
MF475634	RO_pc/pv823	Romagnola	YES	Central Italy	15955, 16122, 16135, 169	T3	Already sequenced
MF475635	RO_pc/pv824	Romagnola	YES	Central Italy	15964, 16054T, 16139, 16301, 57, 169	T3	Already sequenced
MF475636	RO_pc/pv729	Romagnola	YES	Central Italy	15964, 16057C, 16058, 16185, 16255, 16301, 57, 169	T2	Already sequenced
MF475637	RO_pc/pv730	Romagnola	YES	Central Italy	15964, 16057C, 16058, 16185, 16255, 16301, 57, 169	T2	Already sequenced
MF475638	RO_pc/pv731	Romagnola	YES	Central Italy	15964, 16057C, 16058, 16185, 16255, 16301, 57, 169	T2	Already sequenced
MF475639	RO_pc/pv825	Romagnola	YES	Central Italy	15985, 16022	T3	Already sequenced
MF475640	RO_pc/pv826	Romagnola	YES	Central Italy	15985, 16022	T3	Already sequenced
MF475641	RO_pc/pv827	Romagnola	YES	Central Italy	15985, 16022	T3	Already sequenced
MF475642	RO_pc/pv828	Romagnola	YES	Central Italy	15985, 16022	T3	Already sequenced
MF475643	RO_pc/pv829	Romagnola	YES	Central Italy	15985, 16022	T3	Already sequenced
MF475644	RO_pc/pv830	Romagnola	YES	Central Italy	15985, 16022	T3	Already sequenced
MF475645	RO_pc/pv831	Romagnola	YES	Central Italy	15985, 16022	T3	Already sequenced
MF475646	RO_pc/pv832	Romagnola	YES	Central Italy	15985, 16022	T3	Already sequenced
MF475647	RO_pc/pv833	Romagnola	YES	Central Italy	15985, 16022	T3	Already sequenced
MF475648	RO_pc/pv834	Romagnola	YES	Central Italy	15985, 16022	T3	Already sequenced
MF475649	RO_pc/pv835	Romagnola	YES	Central Italy	15985, 16022	T3	Already sequenced
MF475650	RO_pc/pv836	Romagnola	YES	Central Italy	16022, 169, 173	T3	Already sequenced
MF475651	RO_pc/pv837	Romagnola	YES	Central Italy	16042, 16108, 173	T3	Already sequenced
MF475652	RO_pc/pv838	Romagnola	YES	Central Italy	16042, 16108, 173	T3	Already sequenced
MF475653	RO_pc/pv839	Romagnola	YES	Central Italy	16042, 16108, 173	T3	Already sequenced
MF475654	RO_pc/pv840	Romagnola	YES	Central Italy	16042, 16231	T3	Already sequenced
MF475655	RO_pc/pv841	Romagnola	YES	Central Italy	16042, 173	T3	Already sequenced
MF475656	RO_pc/pv842	Romagnola	YES	Central Italy	16042, 173	T3	Already sequenced
MF475657	RO_pc/pv843	Romagnola	YES	Central Italy	16042, 173	T3	Already sequenced
MF475658	RO_pc/pv844	Romagnola	YES	Central Italy	16042, 173	T3	Already sequenced
MF475659	RO_pc/pv845	Romagnola	YES	Central Italy	16042, 173	T3	Already sequenced
MF475660	RO_pc/pv846	Romagnola	YES	Central Italy	16042, 173	T3	Already sequenced
MF475661	RO_pc/pv847	Romagnola	YES	Central Italy	16042, 173	T3	Already sequenced
MF475662	RO_pc/pv848	Romagnola	YES	Central Italy	16042, 173	T3	Already sequenced
MF475663	RO_pc/pv849	Romagnola	YES	Central Italy	16042, 173	T3	Already sequenced
MF475664	RO_pc/pv850	Romagnola	YES	Central Italy	16042, 173	T3	Already sequenced
MF475665	RO_pc/pv851	Romagnola	YES	Central Italy	16042, 173	T3	Already sequenced
MF475666	RO_pc/pv852	Romagnola	YES	Central Italy	16042, 173	T3	Already sequenced
MF475667	RO_pc/pv853	Romagnola	YES	Central Italy	16049, 16122, 166, 169	T3	Already sequenced
MF475668	RO_pc/pv720	Romagnola	YES	Central Italy	16050, 16053, 16113, 16122, 16133, 16196, 16255, 169	T1	Already sequenced
MF475669	RO_pc/pv854	Romagnola	YES	Central Italy	16050, 16056, 16302, 119, 166, 169	T3	Already sequenced
MF475670	RO_pc/pv855	Romagnola	YES	Central Italy	16050, 16056, 16302, 119, 166, 169	T3	Already sequenced
MF475671	RO_pc/pv856	Romagnola	YES	Central Italy	16050, 16056, 16302, 119, 166, 169	T3	Already sequenced
MF475672	RO_pc/pv857	Romagnola	YES	Central Italy	16050, 16056, 16302, 119, 166, 169	T3	Already sequenced
MF475673	RO_pc/pv858	Romagnola	YES	Central Italy	16050, 16056, 16302, 119, 166, 169	T3	Already sequenced
MF475674	RO_pc/pv859	Romagnola	YES	Central Italy	16050, 16056, 16302, 119, 166, 169	T3	Already sequenced
MF475675	RO_pc/pv860	Romagnola	YES	Central Italy	16050, 16056, 16302, 119, 166, 169	T3	Already sequenced
MF475676	RO_pc/pv721	Romagnola	YES	Central Italy	16050, 16113, 16255, 106, 169	T1	Already sequenced
MF475677	RO_pc/pv722	Romagnola	YES	Central Italy	16050, 16113, 16255, 106, 169	T1	Already sequenced
MF475678	RO_pc/pv723	Romagnola	YES	Central Italy	16050, 16113, 16255, 106, 169	T1	Already sequenced
MF475679	RO_pc/pv724	Romagnola	YES	Central Italy	16050, 16113, 16255, 16302, 169	T1	Already sequenced
MF475680	RO_pc/pv725	Romagnola	YES	Central Italy	16050, 16113, 16255, 16302, 169	T1	Already sequenced
MF475681	RO_pc/pv726	Romagnola	YES	Central Italy	16050, 16113, 16255, 16302, 169	T1	Already sequenced
MF475682	RO_pc/pv727	Romagnola	YES	Central Italy	16050, 16113, 16255, 16302, 169	T1	Already sequenced
MF475683	RO_pc/pv728	Romagnola	YES	Central Italy	16050, 16113, 16255, 16302, 169	T1	Already sequenced
MF475684	RO_pc/pv861	Romagnola	YES	Central Italy	16055, 16110A, 16142, 16301, 169, 190	T3	Already sequenced
MF475685	RO_pc/pv862	Romagnola	YES	Central Italy	16057, 106, 169	T3	Already sequenced
MF475686	RO_pc/pv863	Romagnola	YES	Central Italy	16057, 106, 169	T3	Already sequenced
MF475687	RO_pc/pv864	Romagnola	YES	Central Italy	16057, 106, 169	T3	Already sequenced
MF475688	RO_pc/pv865	Romagnola	YES	Central Italy	16057, 106, 169	T3	Already sequenced
MF475689	RO_pc/pv866	Romagnola	YES	Central Italy	16057, 106, 169	T3	Already sequenced
MF475690	RO_pc/pv867	Romagnola	YES	Central Italy	16057, 106, 169	T3	Already sequenced
MF475691	RO_pc/pv868	Romagnola	YES	Central Italy	16057, 106, 169	T3	Already sequenced
MF475692	RO_pc/pv869	Romagnola	YES	Central Italy	16057, 16232, 169	T3	Already sequenced
MF475693	RO_pc/pv870	Romagnola	YES	Central Italy	16057, 16232, 169	T3	Already sequenced
MF475694	RO_pc/pv871	Romagnola	YES	Central Italy	16057, 16232, 169	T3	Already sequenced
MF475695	RO_pc/pv872	Romagnola	YES	Central Italy	16057, 16232, 169	T3	Already sequenced
MF475696	RO_pc/pv732	Romagnola	YES	Central Italy	16057C, 16110, 16135, 16185, 16231, 16255, 169	T2	Already sequenced
MF475697	RO_pc/pv733	Romagnola	YES	Central Italy	16057C, 16110, 16135, 16185, 16231, 16255, 169	T2	Already sequenced
MF475698	RO_pc/pv734	Romagnola	YES	Central Italy	16057C, 16110, 16135, 16185, 16231, 16255, 169	T2	Already sequenced
MF475699	RO_pc/pv735	Romagnola	YES	Central Italy	16057C, 16110, 16135, 16185, 16231, 16255, 169	T2	Already sequenced
MF475700	RO_pc/pv736	Romagnola	YES	Central Italy	16057C, 16110, 16135, 16185, 16231, 16255, 169	T2	Already sequenced
MF475701	RO_pc/pv737	Romagnola	YES	Central Italy	16057C, 16110, 16135, 16185, 16231, 16255, 169	T2	Already sequenced
MF475702	RO_pc/pv738	Romagnola	YES	Central Italy	16057C, 16135, 16185, 16255, 169	T2	Already sequenced
MF475703	RO_pc/pv739	Romagnola	YES	Central Italy	16057C, 16135, 16185, 16255, 169	T2	Already sequenced
MF475704	RO_pc/pv740	Romagnola	YES	Central Italy	16057C, 16135, 16185, 16255, 169	T2	Already sequenced
MF475705	RO_pc/pv741	Romagnola	YES	Central Italy	16057C, 16135, 16185, 16255, 169	T2	Already sequenced
MF475706	RO_pc/pv742	Romagnola	YES	Central Italy	16057C, 16135, 16185, 16255, 169	T2	Already sequenced
MF475707	RO_pc/pv743	Romagnola	YES	Central Italy	16057C, 16135, 16185, 16255, 169	T2	Already sequenced
MF475708	RO_pc/pv744	Romagnola	YES	Central Italy	16057C, 16135, 16185, 16255, 169	T2	Already sequenced
MF475709	RO_pc/pv745	Romagnola	YES	Central Italy	16057C, 16135, 16185, 16255, 169	T2	Already sequenced
MF475710	RO_pc/pv746	Romagnola	YES	Central Italy	16057C, 16135, 16185, 16255, 169	T2	Already sequenced
MF475711	RO_pc/pv747	Romagnola	YES	Central Italy	16057C, 16185, 16255, 169	T2	Already sequenced
MF475712	RO_pc/pv873	Romagnola	YES	Central Italy	16058, 16122, 16137, 16229, 169	T3	Already sequenced
MF475713	RO_pc/pv874	Romagnola	YES	Central Italy	16058, 16127, 106, 169	T3	Already sequenced
MF475714	RO_pc/pv875	Romagnola	YES	Central Italy	16058, 16247	T3	Already sequenced
MF475715	RO_pc/pv876	Romagnola	YES	Central Italy	16068, 16164, 16247, 169, 173	T3	Already sequenced
MF475716	RO_pc/pv877	Romagnola	YES	Central Italy	16074, 169	T3	Already sequenced
MF475717	RO_pc/pv878	Romagnola	YES	Central Italy	16083, 169	T3	Already sequenced
MF475718	RO_pc/pv879	Romagnola	YES	Central Italy	16083, 169	T3	Already sequenced
MF475719	RO_pc/pv880	Romagnola	YES	Central Italy	16083, 169	T3	Already sequenced
MF475720	RO_pc/pv881	Romagnola	YES	Central Italy	16083, 169	T3	Already sequenced
MF475721	RO_pc/pv882	Romagnola	YES	Central Italy	16083, 169	T3	Already sequenced
MF475722	RO_pc/pv883	Romagnola	YES	Central Italy	16083, 169	T3	Already sequenced
MF475723	RO_pc/pv884	Romagnola	YES	Central Italy	16083, 169	T3	Already sequenced
MF475724	RO_pc/pv885	Romagnola	YES	Central Italy	16083, 169	T3	Already sequenced
MF475725	RO_pc/pv886	Romagnola	YES	Central Italy	16083, 169	T3	Already sequenced
MF475726	RO_pc/pv887	Romagnola	YES	Central Italy	16095, 16195, 16231, 169	T3	Already sequenced
MF475727	RO_pc/pv888	Romagnola	YES	Central Italy	16108, 169	T3	Already sequenced
MF475728	RO_pc/pv889	Romagnola	YES	Central Italy	16108, 169	T3	Already sequenced
MF475729	RO_pc/pv890	Romagnola	YES	Central Italy	16108, 169	T3	Already sequenced
MF475730	RO_pc/pv891	Romagnola	YES	Central Italy	16108, 169	T3	Already sequenced
MF475731	RO_pc/pv892	Romagnola	YES	Central Italy	16108, 169	T3	Already sequenced
MF475732	RO_pc/pv893	Romagnola	YES	Central Italy	16108, 169	T3	Already sequenced
MF475733	RO_pc/pv894	Romagnola	YES	Central Italy	16108, 169	T3	Already sequenced
MF475734	RO_pc/pv895	Romagnola	YES	Central Italy	16109, 169	T3	Already sequenced
MF475735	RO_pc/pv896	Romagnola	YES	Central Italy	16109, 169	T3	Already sequenced
MF475736	RO_pc/pv897	Romagnola	YES	Central Italy	16109, 169	T3	Already sequenced
MF475737	RO_pc/pv898	Romagnola	YES	Central Italy	16109, 169	T3	Already sequenced
MF475738	RO_pc/pv899	Romagnola	YES	Central Italy	16110, 169	T3	Already sequenced
MF475739	RO_pc/pv900	Romagnola	YES	Central Italy	16110A, 16142, 169	T3	Already sequenced
MF475740	RO_pc/pv901	Romagnola	YES	Central Italy	16110A, 16142, 169	T3	Already sequenced
MF475741	RO_pc/pv902	Romagnola	YES	Central Italy	16113, 16200, 16301	T3	Already sequenced
MF475742	RO_pc/pv903	Romagnola	YES	Central Italy	16113, 16200, 16301	T3	Already sequenced
MF475743	RO_pc/pv904	Romagnola	YES	Central Italy	16113, 16200, 16301	T3	Already sequenced
MF475744	RO_pc/pv905	Romagnola	YES	Central Italy	16113, 16200, 16301	T3	Already sequenced
MF475745	RO_pc/pv906	Romagnola	YES	Central Italy	16113, 169	T3	Already sequenced
MF475746	RO_pc/pv907	Romagnola	YES	Central Italy	16119, 169	T3	Already sequenced
MF475747	RO_pc/pv908	Romagnola	YES	Central Italy	16126, 169	T3	Already sequenced
MF475748	RO_pc/pv909	Romagnola	YES	Central Italy	16133, 16139	T3	Already sequenced
MF475749	RO_pc/pv910	Romagnola	YES	Central Italy	16139, 169	T3	Already sequenced
MF475750	RO_pc/pv911	Romagnola	YES	Central Italy	16139, 169	T3	Already sequenced
MF475751	RO_pc/pv912	Romagnola	YES	Central Italy	16139, 169	T3	Already sequenced
MF475752	RO_pc/pv913	Romagnola	YES	Central Italy	16147, 16260, 8, 24, 169	T3	Already sequenced
MF475753	RO_pc/pv914	Romagnola	YES	Central Italy	16147, 16260, 8, 24, 169	T3	Already sequenced
MF475754	RO_pc/pv915	Romagnola	YES	Central Italy	16147, 16260, 8, 24, 169	T3	Already sequenced
MF475755	RO_pc/pv916	Romagnola	YES	Central Italy	16165, 16200, 16301, 169	T3	Already sequenced
MF475756	RO_pc/pv917	Romagnola	YES	Central Italy	16165, 16200, 16301, 169	T3	Already sequenced
MF475757	RO_pc/pv918	Romagnola	YES	Central Italy	16165, 16200, 16301, 169	T3	Already sequenced
MF475758	RO_pc/pv919	Romagnola	YES	Central Italy	16200, 169	T3	Already sequenced
MF475759	RO_pc/pv920	Romagnola	YES	Central Italy	16200, 169	T3	Already sequenced
MF475760	RO_pc/pv921	Romagnola	YES	Central Italy	16200, 169	T3	Already sequenced
MF475761	RO_pc/pv922	Romagnola	YES	Central Italy	16231, 169	T3	Already sequenced
MF475762	RO_pc/pv923	Romagnola	YES	Central Italy	16231, 169	T3	Already sequenced
MF475763	RO_pc/pv924	Romagnola	YES	Central Italy	16231, 178	T3	Already sequenced
MF475764	RO_pc/pv925	Romagnola	YES	Central Italy	16231, 178	T3	Already sequenced
MF475765	RO_pc/pv926	Romagnola	YES	Central Italy	16231, 178	T3	Already sequenced
MF475766	RO_pc/pv927	Romagnola	YES	Central Italy	16231, 178	T3	Already sequenced
MF475767	RO_pc/pv928	Romagnola	YES	Central Italy	16232, 16296, 16301, 169	T3	Already sequenced
MF475768	RO_pc/pv929	Romagnola	YES	Central Italy	16232, 16296, 16301, 169	T3	Already sequenced
MF475769	RO_pc/pv930	Romagnola	YES	Central Italy	16248, 106, 166, 169	T3	Already sequenced
MF475770	RO_pc/pv764	Romagnola	YES	Central Italy	8, 169	T3	Already sequenced
MF475771	RO_pc/pv748	Romagnola	YES	Central Italy	BRS	T3	Already sequenced
MF475772	RO_pc/pv749	Romagnola	YES	Central Italy	BRS	T3	Already sequenced
MF475773	RO_pc/pv750	Romagnola	YES	Central Italy	BRS	T3	Already sequenced
MF475774	RO_pc/pv751	Romagnola	YES	Central Italy	BRS	T3	Already sequenced
MF475775	RO_pc/pv752	Romagnola	YES	Central Italy	BRS	T3	Already sequenced
MF475776	RO_pc/pv753	Romagnola	YES	Central Italy	BRS	T3	Already sequenced
MF475777	RO_pc/pv754	Romagnola	YES	Central Italy	BRS	T3	Already sequenced
MF475778	RO_pc/pv755	Romagnola	YES	Central Italy	BRS	T3	Already sequenced
MF475779	RO_pc/pv756	Romagnola	YES	Central Italy	BRS	T3	Already sequenced
MF475780	RO_pc/pv757	Romagnola	YES	Central Italy	BRS	T3	Already sequenced
MF475781	RO_pc/pv758	Romagnola	YES	Central Italy	BRS	T3	Already sequenced
MF475782	RO_pc/pv759	Romagnola	YES	Central Italy	BRS	T3	Already sequenced
MF475783	RO_pc/pv760	Romagnola	YES	Central Italy	BRS	T3	Already sequenced
MF475784	RO_pc/pv761	Romagnola	YES	Central Italy	BRS	T3	Already sequenced
MF475785	RO_pc/pv762	Romagnola	YES	Central Italy	BRS	T3	Already sequenced
MF475786	RO_pc/pv763	Romagnola	YES	Central Italy	BRS	T3	Already sequenced
MF475787	TK_pc/pv297	Turkish Grey	YES	Turkey	15883	T3	Already sequenced
MF475788	TK_pc/pv298	Turkish Grey	YES	Turkey	15883	T3	Already sequenced
MF475789	TK_pc/pv299	Turkish Grey	YES	Turkey	16050	T3	Already sequenced
MF475790	TK_pg41	Turkish Grey	YES	Turkey	16139	T3	Specifically collected for this study
MF475791	TK_pg34	Turkish Grey	YES	Turkey	119, 169	T3	Specifically collected for this study
MF475792	TK_pg37	Turkish Grey	YES	Turkey	119, 169	T3	Specifically collected for this study
MF475793	TK_pg45	Turkish Grey	YES	Turkey	119, 169	T3	Specifically collected for this study
MF475794	TK_pg47	Turkish Grey	YES	Turkey	119, 169	T3	Specifically collected for this study
MF475795	TK_pc/pv300	Turkish Grey	YES	Turkey	15883, 15920, 16074, 169	T3	Already sequenced
MF475796	TK_pc/pv301	Turkish Grey	YES	Turkey	15883, 15920, 16074, 169	T3	Already sequenced
MF475797	TK_pg33	Turkish Grey	YES	Turkey	15963, 16260, 169	T3	Specifically collected for this study
MF475798	TK_pg43	Turkish Grey	YES	Turkey	15963, 16260, 169	T3	Specifically collected for this study
MF475799	TK_pg6	Turkish Grey	YES	Turkey	15965, 16057C, 16185, 16200, 106, 169	T2	Specifically collected for this study
MF475800	TK_pg2	Turkish Grey	YES	Turkey	15965, 16057C, 16185, 16200, 106, 169	T2	Specifically collected for this study
MF475801	TK_pg3	Turkish Grey	YES	Turkey	15965, 16057C, 16185, 16200, 106, 169	T2	Specifically collected for this study
MF475802	TK_pc/pv302	Turkish Grey	YES	Turkey	15965, 169, 215insT	T3	Already sequenced
MF475803	TK_pg11	Turkish Grey	YES	Turkey	15965Y, 16050, 16255, 106, 169	T1	Specifically collected for this study
MF475804	TK_pg17	Turkish Grey	YES	Turkey	15965Y, 16050, 16255, 106, 169	T1	Specifically collected for this study
MF475805	TK_pg18	Turkish Grey	YES	Turkey	15966, 16057C, 16084, 16085, 16154, 16185, 16200, 16255, 169	T2	Specifically collected for this study
MF475806	TK_pc/pv303	Turkish Grey	YES	Turkey	15974, 16231, 169	T3	Already sequenced
MF475807	TK_pc/pv304	Turkish Grey	YES	Turkey	15974, 16231, 169	T3	Already sequenced
MF475808	TK_pc/pv292	Turkish Grey	YES	Turkey	16022, 16050, 16075, 16113, 16255, 169	T1	Already sequenced
MF475809	TK_pg23	Turkish Grey	YES	Turkey	16022, 16050, 16108, 16113, 16255, 169	T1	Specifically collected for this study
MF475810	TK_pc/pv305	Turkish Grey	YES	Turkey	16026, 16133, 169	T3	Already sequenced
MF475811	TK_pg48	Turkish Grey	YES	Turkey	16042, 16122, 173	T3	Specifically collected for this study
MF475812	TK_pg50	Turkish Grey	YES	Turkey	16042, 16122, 173	T3	Specifically collected for this study
MF475813	TK_pg35	Turkish Grey	YES	Turkey	16050, 16255, 106, 169	T1'2'3	Specifically collected for this study
MF475814	TK_pg36	Turkish Grey	YES	Turkey	16050, 16255, 106, 169	T1'2'3	Specifically collected for this study
MF475815	TK_pg49	Turkish Grey	YES	Turkey	16050, 16255, 16301, 169	T1'2'3	Specifically collected for this study
MF475816	TK_pg16	Turkish Grey	YES	Turkey	16050, 169	T3	Specifically collected for this study
MF475817	TK_pg42	Turkish Grey	YES	Turkey	16050, 169	T3	Specifically collected for this study
MF475818	TK_pg26	Turkish Grey	YES	Turkey	16057C, 16058, 16185, 16255, 16301, 169	T2	Specifically collected for this study
MF475819	TK_pg30	Turkish Grey	YES	Turkey	16057C, 16058, 16185, 16255, 16301, 169	T2	Specifically collected for this study
MF475820	TK_pg31	Turkish Grey	YES	Turkey	16057C, 16058, 16185, 16255, 16301, 169	T2	Specifically collected for this study
MF475821	TK_pg15	Turkish Grey	YES	Turkey	16057C, 16085, 16138, 16185, 16255, 16260, 16264, 169	T2	Specifically collected for this study
MF475822	TK_pg14	Turkish Grey	YES	Turkey	16057C, 16112, 16185, 16255, 169	T2	Specifically collected for this study
MF475823	TK_pg9	Turkish Grey	YES	Turkey	16057C, 16116, 16122, 16185, 16195, 16255, 8, 169	T2	Specifically collected for this study
MF475824	TK_pc/pv293	Turkish Grey	YES	Turkey	16057C, 16185, 16255, 106, 169	T2	Already sequenced
MF475825	TK_pc/pv294	Turkish Grey	YES	Turkey	16057C, 16185, 16255, 106, 169	T2	Already sequenced
MF475826	TK_pc/pv306	Turkish Grey	YES	Turkey	16057H	T3	Already sequenced
MF475827	TK_pg10	Turkish Grey	YES	Turkey	16074, 8, 169	T3	Specifically collected for this study
MF475828	TK_pg39	Turkish Grey	YES	Turkey	16084, 169	T3	Specifically collected for this study
MF475829	TK_pg44	Turkish Grey	YES	Turkey	16110, 16119, 169, 173	T3	Specifically collected for this study
MF475830	TK_pg38	Turkish Grey	YES	Turkey	16110A, 16116, 169	T3	Specifically collected for this study
MF475831	TK_pg46	Turkish Grey	YES	Turkey	16110A, 16116, 169	T3	Specifically collected for this study
MF475832	TK_pc/pv307	Turkish Grey	YES	Turkey	16121, 16301, 8, 169, 173	T3	Already sequenced
MF475833	TK_pg20	Turkish Grey	YES	Turkey	16122Y, 169	T3	Specifically collected for this study
MF475834	TK_pg19	Turkish Grey	YES	Turkey	16127, 169	T3	Specifically collected for this study
MF475835	TK_pg21	Turkish Grey	YES	Turkey	16127, 169	T3	Specifically collected for this study
MF475836	TK_pg22	Turkish Grey	YES	Turkey	16127, 169	T3	Specifically collected for this study
MF475837	TK_pg24	Turkish Grey	YES	Turkey	16127, 169	T3	Specifically collected for this study
MF475838	TK_pg25	Turkish Grey	YES	Turkey	16127, 169	T3	Specifically collected for this study
MF475839	TK_pg27	Turkish Grey	YES	Turkey	16127, 169	T3	Specifically collected for this study
MF475840	TK_pg28	Turkish Grey	YES	Turkey	16127, 169	T3	Specifically collected for this study
MF475841	TK_pg29	Turkish Grey	YES	Turkey	16127, 169	T3	Specifically collected for this study
MF475842	TK_pg32	Turkish Grey	YES	Turkey	16127, 169	T3	Specifically collected for this study
MF475843	TK_pc/pv308	Turkish Grey	YES	Turkey	16167, 169	T3	Already sequenced
MF475844	TK_pc/pv309	Turkish Grey	YES	Turkey	16167, 169	T3	Already sequenced
MF475845	TK_pg8	Turkish Grey	YES	Turkey	16197, 169	T3	Specifically collected for this study
MF475846	TK_pg40	Turkish Grey	YES	Turkey	16299, 169	T3	Specifically collected for this study
MF475847	TK_pg1	Turkish Grey	YES	Turkey	16302, 169	T3	Specifically collected for this study
MF475848	TK_pg4	Turkish Grey	YES	Turkey	16302, 169	T3	Specifically collected for this study
MF475849	TK_pg5	Turkish Grey	YES	Turkey	16302, 169	T3	Specifically collected for this study
MF475850	TK_pg7	Turkish Grey	YES	Turkey	16302, 169	T3	Specifically collected for this study
MF475851	TK_pc/pv295	Turkish Grey	YES	Turkey	BRS	T3	Already sequenced
MF475852	TK_pc/pv296	Turkish Grey	YES	Turkey	BRS	T3	Already sequenced
MF475853	VA_pc/pv1293	Valdostana	NO	Northern Italy	169	T3	Already sequenced
MF475854	VA_pc/pv1294	Valdostana	NO	Northern Italy	169	T3	Already sequenced
MF475855	VA_pc/pv1295	Valdostana	NO	Northern Italy	169	T3	Already sequenced
MF475856	VA_pc/pv1296	Valdostana	NO	Northern Italy	169	T3	Already sequenced
MF475857	VA_pc/pv1297	Valdostana	NO	Northern Italy	169	T3	Already sequenced
MF475858	VA_pc/pv1298	Valdostana	NO	Northern Italy	169	T3	Already sequenced
MF475859	VA_pc/pv1299	Valdostana	NO	Northern Italy	169	T3	Already sequenced
MF475860	VA_pc/pv1300	Valdostana	NO	Northern Italy	169	T3	Already sequenced
MF475861	VA_pc/pv1301	Valdostana	NO	Northern Italy	16119	T3	Already sequenced
MF475862	VA_pc/pv1302	Valdostana	NO	Northern Italy	16200	T3	Already sequenced
MF475863	VA_pc/pv1303	Valdostana	NO	Northern Italy	16200	T3	Already sequenced
MF475864	VA_pc/pv1304	Valdostana	NO	Northern Italy	16200	T3	Already sequenced
MF475865	VA_pc/pv1305	Valdostana	NO	Northern Italy	16200	T3	Already sequenced
MF475866	VA_pc/pv1306	Valdostana	NO	Northern Italy	16200	T3	Already sequenced
MF475867	VA_pc/pv1307	Valdostana	NO	Northern Italy	15852insA, 16050, 16058, 106, 169	T3	Already sequenced
MF475868	VA_pc/pv1308	Valdostana	NO	Northern Italy	15873, 15964, 16054T, 16110, 16301, 169	T3	Already sequenced
MF475869	VA_pc/pv1336	Valdostana	NO	Northern Italy	15882, 16197, 16255, 163	T5	Already sequenced
MF475870	VA_pc/pv1337	Valdostana	NO	Northern Italy	15882, 16197, 16255, 163	T5	Already sequenced
MF475871	VA_pc/pv1338	Valdostana	NO	Northern Italy	15882, 16197, 16255, 163	T5	Already sequenced
MF475872	VA_pc/pv1339	Valdostana	NO	Northern Italy	15882, 16197, 16255, 163	T5	Already sequenced
MF475873	VA_pc/pv1340	Valdostana	NO	Northern Italy	15882, 16197, 16255, 163	T5	Already sequenced
MF475874	VA_pc/pv1341	Valdostana	NO	Northern Italy	15882, 16197, 16255, 163	T5	Already sequenced
MF475875	VA_pc/pv1342	Valdostana	NO	Northern Italy	15882, 16197, 16255, 163	T5	Already sequenced
MF475876	VA_pc/pv1309	Valdostana	NO	Northern Italy	15960, 16058, 169	T3	Already sequenced
MF475877	VA_pc/pv1310	Valdostana	NO	Northern Italy	16026, 16204, 169	T3	Already sequenced
MF475878	VA_pc/pv1311	Valdostana	NO	Northern Italy	16042, 173	T3	Already sequenced
MF475879	VA_pc/pv1312	Valdostana	NO	Northern Italy	16042, 173	T3	Already sequenced
MF475880	VA_pc/pv1313	Valdostana	NO	Northern Italy	16042, 82, 173	T3	Already sequenced
MF475881	VA_pc/pv1314	Valdostana	NO	Northern Italy	16050, 16058, 106, 169	T3	Already sequenced
MF475882	VA_pc/pv1315	Valdostana	NO	Northern Italy	16057, 106, 169	T3	Already sequenced
MF475883	VA_pc/pv1316	Valdostana	NO	Northern Italy	16057, 16250	T3	Already sequenced
MF475884	VA_pc/pv1291	Valdostana	NO	Northern Italy	16057C, 16058, 16125, 16185, 16255, 169	T2	Already sequenced
MF475885	VA_pc/pv1317	Valdostana	NO	Northern Italy	16068, 16137, 8, 169	T3	Already sequenced
MF475886	VA_pc/pv1318	Valdostana	NO	Northern Italy	16084, 119, 169	T3	Already sequenced
MF475887	VA_pc/pv1319	Valdostana	NO	Northern Italy	16084, 16195, 16260	T3	Already sequenced
MF475888	VA_pc/pv1320	Valdostana	NO	Northern Italy	16084, 16195, 16260	T3	Already sequenced
MF475889	VA_pc/pv1321	Valdostana	NO	Northern Italy	16092, 169	T3	Already sequenced
MF475890	VA_pc/pv1322	Valdostana	NO	Northern Italy	16109, 106, 169	T3	Already sequenced
MF475891	VA_pc/pv1323	Valdostana	NO	Northern Italy	16109, 106, 169	T3	Already sequenced
MF475892	VA_pc/pv1324	Valdostana	NO	Northern Italy	16109, 16138	T3	Already sequenced
MF475893	VA_pc/pv1325	Valdostana	NO	Northern Italy	16117, 16301, 169	T3	Already sequenced
MF475894	VA_pc/pv1326	Valdostana	NO	Northern Italy	16117, 16301, 169	T3	Already sequenced
MF475895	VA_pc/pv1327	Valdostana	NO	Northern Italy	16117, 16301, 169	T3	Already sequenced
MF475896	VA_pc/pv1328	Valdostana	NO	Northern Italy	16117, 16301, 169	T3	Already sequenced
MF475897	VA_pc/pv1329	Valdostana	NO	Northern Italy	16122, 169	T3	Already sequenced
MF475898	VA_pc/pv1330	Valdostana	NO	Northern Italy	16122, 169	T3	Already sequenced
MF475899	VA_pc/pv1331	Valdostana	NO	Northern Italy	16122, 169	T3	Already sequenced
MF475900	VA_pc/pv1332	Valdostana	NO	Northern Italy	16122, 169	T3	Already sequenced
MF475901	VA_pc/pv1333	Valdostana	NO	Northern Italy	16231, 169	T3	Already sequenced
MF475902	VA_pc/pv1334	Valdostana	NO	Northern Italy	16231, 169	T3	Already sequenced
MF475903	VA_pc/pv1335	Valdostana	NO	Northern Italy	16231, 169	T3	Already sequenced
MF475904	VA_pc/pv1292	Valdostana	NO	Northern Italy	BRS	T3	Already sequenced
